# Supplementary material for: Online Crowdsourced Data from iNaturalist Can Assist Monitoring of Invasive Mosquitoes
Source: Insects. 2025 Jan 28;16(2):128. doi: 10.3390/insects16020128 (PMC11855696; doi:10.3390/insects16020128)
Supplement: Supplementary file 1 [file insects-16-00128-s001.zip]

Archive with 1 entries (1 files):
- insects-3417644-supplementary.xlsx
