# Supplementary material for: Online Crowdsourced Data from iNaturalist Can Assist Monitoring of Invasive Mosquitoes
Source: Insects. 2025 Jan 28;16(2):128. doi: 10.3390/insects16020128 (PMC11855696; doi:10.3390/insects16020128)
Supplement: Supplementary file 1 [file insects-16-00128-s001.zip › insects-3417644-supplementary.xlsx]

## Sheet: Table S1 Raw data
iNaturalist id	observed_on	user_id	user_login	license	url	latitude	longitude	coordinates_obscured	place_country_name	place_state_name	place_county_name	scientific_name	lifestage
4634031	2016-11-25	363016	aleksandergolemaj		http://www.inaturalist.org/observations/4634031	40.5	19.4449	FALSE	Albania		Vlor√´	Aedes albopictus	F
13349122	2018-05-30	752025	herri_thebufi		https://www.inaturalist.org/observations/13349122	40.9379	19.7013	FALSE	Albania		Fier	Culicidae
26136068	2019-05-31	498275	ariani	CC-BY-NC	https://www.inaturalist.org/observations/26136068	41.3158	19.4925	FALSE	Albania		Durr√´s	Culicidae
26136226	2019-05-31	498275	ariani	CC-BY-NC	https://www.inaturalist.org/observations/26136226	41.3161	19.4925	FALSE	Albania		Durr√´s	Culicidae
26457008	2019-06-05	498275	ariani	CC-BY-NC	https://www.inaturalist.org/observations/26457008	41.3158	19.4922	FALSE	Albania		Durr√´s	Culicidae
29654077	2019-07-27	498275	ariani	CC-BY-NC	https://www.inaturalist.org/observations/29654077	41.316	19.4922	FALSE	Albania		Durr√´s	Culicidae
33690649	2019-10-01	498275	ariani	CC-BY-NC	https://www.inaturalist.org/observations/33690649	41.3111	19.4447	FALSE	Albania		Durr√´s	suspected Aedes albopictus	F
35534636	2019-11-10	498275	ariani	CC-BY-NC	https://www.inaturalist.org/observations/35534636	41.3164	19.4925	FALSE	Albania		Durr√´s	Culicidae
35578162	2019-11-10	498275	ariani	CC-BY-NC	https://www.inaturalist.org/observations/35578162	41.3164	19.4922	FALSE	Albania		Durr√´s	Culicidae
36283558	2019-11-30	498275	ariani	CC-BY-NC	https://www.inaturalist.org/observations/36283558	41.3228	19.4517	FALSE	Albania		Durr√´s	Culicidae
36585827	2019-12-12	498275	ariani	CC-BY-NC	https://www.inaturalist.org/observations/36585827	41.3224	19.4514	FALSE	Albania		Durr√´s	Culicidae
64524105	2020-11-09	3810220	eltonrogozi	CC-BY-NC	https://www.inaturalist.org/observations/64524105	41.3406	19.8433	FALSE	Albania		Tiran√´	Culicidae
64752942	2020-07-20	514801	marselmersinaj	CC-BY-NC	https://www.inaturalist.org/observations/64752942	41.319	19.4466	FALSE	Albania		Durr√´s	Culicidae
66327232	2020-12-09	3810220	eltonrogozi	CC-BY-NC	https://www.inaturalist.org/observations/66327232	41.3455	19.8512	FALSE	Albania		Tiran√´	Culicidae
68452170	2021-01-20	498275	ariani	CC-BY-NC	https://www.inaturalist.org/observations/68452170	41.3121	19.4451	FALSE	Albania		Durr√´s	Culicidae
69309251	2021-02-09	498275	ariani	CC-BY-NC	https://www.inaturalist.org/observations/69309251	41.3111	19.4447	FALSE	Albania		Durr√´s	Culicidae
73181227	2021-04-07	3810220	eltonrogozi	CC-BY-NC	https://www.inaturalist.org/observations/73181227	40.8233	19.8774	FALSE	Albania		Berat	Culicidae
85015989	2021-06-29	498275	ariani	CC-BY-NC	https://www.inaturalist.org/observations/85015989	41.3163	19.4926	FALSE	Albania		Durr√´s	Culicidae
91386624	2021-08-15	4738243	festim		https://www.inaturalist.org/observations/91386624	40.99	19.4842	FALSE	Albania		Fier	Culicidae
101530733	2021-11-20	3810220	eltonrogozi	CC-BY-NC	https://www.inaturalist.org/observations/101530733	41.3366	19.8386	FALSE	Albania		Tiran√´	suspected Aedes albopictus	F
102659757	2021-12-07	498275	ariani	CC-BY-NC	https://www.inaturalist.org/observations/102659757	41.3121	19.4427	FALSE	Albania		Durr√´s	Culicidae
104646250	2022-01-09	3810220	eltonrogozi	CC-BY-NC	https://www.inaturalist.org/observations/104646250	40.8238	19.8773	FALSE	Albania		Berat	Culicidae
108788841	2022-03-16	4517976	nishimotogoro	CC-BY-NC	https://www.inaturalist.org/observations/108788841	40.9896	19.4847	FALSE	Albania		Fier	Culicidae
112031569	2022-04-19	4517976	nishimotogoro	CC-BY-NC	https://www.inaturalist.org/observations/112031569	40.9898	19.4847	FALSE	Albania		Fier	Culicidae
119634308	2022-05-31	498275	ariani	CC-BY-NC	https://www.inaturalist.org/observations/119634308	41.3161	19.4925	FALSE	Albania		Durr√´s	Culicidae
126956237	2022-07-19	4738243	festim		https://www.inaturalist.org/observations/126956237	40.9897	19.4847	FALSE	Albania		Fier	Culicidae
129992914	2022-08-05	898963	omateus	CC-BY-NC	https://www.inaturalist.org/observations/129992914	41.7787	19.6336	FALSE	Albania		Lezh√´	Culicidae
136999377	2022-09-29	5983837	claas2		https://www.inaturalist.org/observations/136999377	39.778	20.0059	FALSE	Albania		Vlor√´	Culicidae
138251200	2022-07-19	4738243	festim		https://www.inaturalist.org/observations/138251200	40.9897	19.4847	FALSE	Albania		Fier	Culicidae
144153957	2022-12-11	498275	ariani	CC-BY-NC	https://www.inaturalist.org/observations/144153957	41.3189	19.4485	FALSE	Albania		Durr√´s	Culicidae
148753842	2022-07-19	4738243	festim		https://www.inaturalist.org/observations/148753842	40.9897	19.4847	FALSE	Albania		Fier	Culicidae
149126758	2022-07-19	4738243	festim		https://www.inaturalist.org/observations/149126758	40.9897	19.4847	FALSE	Albania		Fier	Culicidae
153298872	2023-03-31	4607672	edion_toromani		https://www.inaturalist.org/observations/153298872	40.9901	19.4845	FALSE	Albania		Fier	Culicidae
156296440	2023-04-23	498275	ariani	CC-BY-NC	https://www.inaturalist.org/observations/156296440	41.3162	19.4925	FALSE	Albania		Durr√´s	Culicidae
161671330	2023-05-14	498275	ariani	CC-BY-NC	https://www.inaturalist.org/observations/161671330	41.3091	19.4924	FALSE	Albania		Durr√´s	Culicidae
168682019	2023-06-21	810754	mohammadm	CC-BY-NC	https://www.inaturalist.org/observations/168682019	41.1817	20.4448	FALSE	Albania		Elbasan	Culicidae
168682043	2023-06-21	810754	mohammadm	CC-BY-NC	https://www.inaturalist.org/observations/168682043	41.1817	20.4448	FALSE	Albania		Elbasan	Culicidae
168682090	2023-06-21	810754	mohammadm	CC-BY-NC	https://www.inaturalist.org/observations/168682090	41.1818	20.4449	FALSE	Albania		Elbasan	Culicidae
169737223	2023-06-27	498275	ariani	CC-BY-NC	https://www.inaturalist.org/observations/169737223	41.3356	19.45	FALSE	Albania		Durr√´s	Aedes albopictus	F
169969402	2023-06-28	498275	ariani	CC-BY-NC	https://www.inaturalist.org/observations/169969402	41.3161	19.4925	FALSE	Albania		Durr√´s	Aedes albopictus	F
172299419	2023-07-11	498275	ariani	CC-BY-NC	https://www.inaturalist.org/observations/172299419	41.3102	19.4398	FALSE	Albania		Durr√´s	Culicidae
175899635	2023-07-30	498275	ariani	CC-BY-NC	https://www.inaturalist.org/observations/175899635	41.3162	19.4925	FALSE	Albania		Durr√´s	suspected Aedes albopictus	M
181092460	2023-08-17	4065983	wolfgangbacher	CC0	https://www.inaturalist.org/observations/181092460	39.7701	20.0069	FALSE	Albania		Vlor√´	suspected Aedes albopictus	F
181092470	2023-08-17	4065983	wolfgangbacher	CC0	https://www.inaturalist.org/observations/181092470	39.7701	20.0069	FALSE	Albania		Vlor√´	Culicidae
186548620	2023-10-07	4969594	kubaris_isopod_passion	CC-BY-NC	https://www.inaturalist.org/observations/186548620	41.2897	19.5126	FALSE	Albania		Durr√´s	Culicidae
188923231	2023-10-22	498275	ariani	CC-BY-NC	https://www.inaturalist.org/observations/188923231	41.3226	19.4516	FALSE	Albania		Durr√´s	Aedes albopictus	F
190201466	2023-11-02	7587304	festim1		https://www.inaturalist.org/observations/190201466	40.9898	19.4848	FALSE	Albania		Fier	Culicidae
190235418	2023-11-05	2495479	tbc_watanabe	CC-BY	https://www.inaturalist.org/observations/190235418	40.9901	19.4856	FALSE	Albania		Fier	Culicidae
190240759	2023-11-05	2495479	tbc_watanabe	CC-BY	https://www.inaturalist.org/observations/190240759	40.9854	19.4832	FALSE	Albania		Fier	Culicidae
190240761	2023-11-05	2495479	tbc_watanabe	CC-BY	https://www.inaturalist.org/observations/190240761	40.9854	19.4832	FALSE	Albania		Fier	Culicidae
190240764	2023-11-05	2495479	tbc_watanabe	CC-BY	https://www.inaturalist.org/observations/190240764	40.9854	19.4832	FALSE	Albania		Fier	Culicidae
190299610	2023-11-07	7587304	festim1		https://www.inaturalist.org/observations/190299610	40.9897	19.485	FALSE	Albania		Fier	Culicidae
190404584	2023-11-07	498275	ariani	CC-BY-NC	https://www.inaturalist.org/observations/190404584	41.3162	19.4925	FALSE	Albania		Durr√´s	Culicidae
11536089	2018-04-27	912585	morganfreeman		https://www.inaturalist.org/observations/11536089	36.7263	2.99766	FALSE	Algeria			Culicidae
24216935	2018-10-11	1521043	sammykernane	CC-BY-NC	https://www.inaturalist.org/observations/24216935	35.7195	-0.597023	FALSE	Algeria		Oran	Aedes albopictus	F
24964754	2019-05-11	1700664	thesoldier27		https://www.inaturalist.org/observations/24964754	36.6978	4.05709	FALSE	Algeria		Tizi Ouzou	Culicidae
27187585	2019-06-08	1082970	karimhaddad	CC-BY	https://www.inaturalist.org/observations/27187585	36.5631	5.91459	FALSE	Algeria			Culicidae
27522752	2019-06-20	1082970	karimhaddad	CC-BY	https://www.inaturalist.org/observations/27522752	36.5608	5.90796	FALSE	Algeria			Culicidae
33548871	2019-09-28	2314201	sarah1896		https://www.inaturalist.org/observations/33548871	36.3154	6.83494	FALSE	Algeria			Culicidae
33548891	2019-09-28	2314201	sarah1896		https://www.inaturalist.org/observations/33548891	36.3154	6.83494	FALSE	Algeria			Culicidae
46939452	2018-10-11	2972782	allelus-algeria	CC-BY-NC	https://www.inaturalist.org/observations/46939452	36.7333	3.06351	FALSE	Algeria			Aedes albopictus	F
46951065	2020-05-23	2972782	allelus-algeria	CC-BY-NC	https://www.inaturalist.org/observations/46951065	36.7734	3.04352	FALSE	Algeria			Culicidae
48246865	2020-06-02	2972782	allelus-algeria	CC-BY-NC	https://www.inaturalist.org/observations/48246865	36.7735	3.04347	FALSE	Algeria			Aedes albopictus	F
49886159	2020-06-16	1148550	sara_atailia	CC-BY-NC	https://www.inaturalist.org/observations/49886159	36.5217	7.70148	FALSE	Algeria			Aedes albopictus	F
52778081	2020-07-12	2972782	allelus-algeria	CC-BY-NC	https://www.inaturalist.org/observations/52778081	36.7733	3.0435	FALSE	Algeria			Aedes albopictus	M
63794210	2020-10-29	1082970	karimhaddad	CC-BY	https://www.inaturalist.org/observations/63794210	36.366	6.61065	FALSE	Algeria		Constantine	Culicidae
64205572	2020-11-05	3812768	reda_touat		https://www.inaturalist.org/observations/64205572	36.7261	3.08267	FALSE	Algeria			Aedes albopictus	F
70138507	2021-02-25	2737422	amarsaci		https://www.inaturalist.org/observations/70138507	36.8573	6.93217	FALSE	Algeria			Culicidae
73336973	2008-01-20	1772196	kwara-n-ba	CC-BY-NC	https://www.inaturalist.org/observations/73336973	29.4069	-3.25716	FALSE	Algeria			Culicidae
80409688	2021-05-26	1082970	karimhaddad	CC-BY	https://www.inaturalist.org/observations/80409688	36.3536	6.52472	FALSE	Algeria			Culicidae
82209435	2016-07-08	773179	abounabat	CC-BY-NC	https://www.inaturalist.org/observations/82209435	36.7622	5.08313	FALSE	Algeria		Bejaia	Aedes albopictus	F
83569072	2021-06-18	1082970	karimhaddad	CC-BY	https://www.inaturalist.org/observations/83569072	36.5017	5.47417	FALSE	Algeria			Culicidae
83651732	2021-06-17	1082970	karimhaddad	CC-BY	https://www.inaturalist.org/observations/83651732	36.3661	6.61073	FALSE	Algeria		Constantine	Culicidae
83769333	2021-06-18	902894	mehdichetibi	CC-BY	https://www.inaturalist.org/observations/83769333	36.5026	5.50896	TRUE	Algeria			Culicidae
86229024	2021-07-04	4700318	tewfik		https://www.inaturalist.org/observations/86229024	34.8677	-1.31844	FALSE	Algeria		Tlemcen	Culicidae
99703506	2021-10-29	2737422	amarsaci		https://www.inaturalist.org/observations/99703506	36.892	7.06396	FALSE	Algeria		Filfila	Aedes albopictus	F
107433524	2022-02-25	1150439	bileltayar		https://www.inaturalist.org/observations/107433524	36.8883	7.71403	FALSE	Algeria		Annaba	Culicidae
114184043	2022-05-01	2972782	allelus-algeria	CC-BY-NC	https://www.inaturalist.org/observations/114184043	36.7735	3.04351	FALSE	Algeria			Culicidae
126407489	2022-07-15	2737422	amarsaci		https://www.inaturalist.org/observations/126407489	36.8562	6.92282	FALSE	Algeria			Culicidae
126419812	2022-07-16	2737422	amarsaci		https://www.inaturalist.org/observations/126419812	36.8563	6.92291	FALSE	Algeria			Culicidae
133925590	2022-08-09	32704	missoum73	CC-BY-NC	https://www.inaturalist.org/observations/133925590	36.8133	4.45061	FALSE	Algeria			suspected Aedes albopictus	F
133925653	2022-08-09	32704	missoum73	CC-BY-NC	https://www.inaturalist.org/observations/133925653	36.782	4.43467	FALSE	Algeria			Culicidae
135586626	2022-09-18	902894	mehdichetibi	CC-BY	https://www.inaturalist.org/observations/135586626	36.2406	6.73444	TRUE	Algeria		Constantine	Aedes albopictus	F
135929733	2022-09-21	32704	missoum73	CC-BY-NC	https://www.inaturalist.org/observations/135929733	36.7242	2.94725	FALSE	Algeria			Culicidae
136844621	2022-09-27	1148550	sara_atailia	CC-BY-NC	https://www.inaturalist.org/observations/136844621	36.5203	7.70258	FALSE	Algeria			Aedes albopictus	F
139468502	2022-10-20	1082970	karimhaddad	CC-BY	https://www.inaturalist.org/observations/139468502	36.3658	6.61083	FALSE	Algeria		Constantine	Culicidae
142013410	2022-11-13	902894	mehdichetibi	CC-BY	https://www.inaturalist.org/observations/142013410	36.0742	6.74369	TRUE	Algeria			Culicidae
142127307	2022-11-13	1082970	karimhaddad	CC-BY	https://www.inaturalist.org/observations/142127307	36.1583	6.72236	TRUE	Algeria			Culicidae
145320736	2022-12-29	1147461	aissadjamelfilali	CC-BY-NC-SA	https://www.inaturalist.org/observations/145320736	36.3277	6.58143	FALSE	Algeria		Constantine	Culicidae
146842275	2022-07-19	32704	missoum73	CC-BY-NC	https://www.inaturalist.org/observations/146842275	36.7994	4.42728	FALSE	Algeria			Culicidae
146842601	2022-09-20	32704	missoum73	CC-BY-NC	https://www.inaturalist.org/observations/146842601	36.7323	2.93327	FALSE	Algeria			Culicidae
147448400		6457773	haroune1		https://www.inaturalist.org/observations/147448400	36.3801	6.60993	FALSE	Algeria		Constantine	Aedes albopictus	F
148235837	2022-04-17	32704	missoum73	CC-BY-NC	https://www.inaturalist.org/observations/148235837	36.8079	4.44031	FALSE	Algeria			Culicidae
145993666	2023-01-06	1150439	bileltayar		https://www.inaturalist.org/observations/145993666	36.8881	7.71438	FALSE	Algeria		Annaba	Culicidae
151756465	2023-03-20	32704	awwa	CC-BY-NC	https://www.inaturalist.org/observations/151756465	36.7342	2.93465	FALSE	Algeria		Ouled Fayet	Culicidae
151756554	2023-03-20	32704	awwa	CC-BY-NC	https://www.inaturalist.org/observations/151756554	36.7298	2.93065	FALSE	Algeria		Ouled Fayet	Culicidae
151756731	2023-03-20	32704	awwa	CC-BY-NC	https://www.inaturalist.org/observations/151756731	36.7307	2.93481	FALSE	Algeria		Ouled Fayet	Culicidae
156323127	2023-04-23	5032148	moo9		https://www.inaturalist.org/observations/156323127	36.8942	7.72795	FALSE	Algeria		Annaba	Culicidae
162931855	2023-05-21	2525232	saadferah	CC-BY-NC	https://www.inaturalist.org/observations/162931855	36.2593	6.58775	FALSE	Algeria		El Khroub	Culicidae
165765619	2023-05-21	32704	awwa	CC-BY-NC	https://www.inaturalist.org/observations/165765619	36.7348	2.95681	FALSE	Algeria		Ouled Fayet	Culicidae
165765950	2023-05-21	32704	awwa	CC-BY-NC	https://www.inaturalist.org/observations/165765950	36.7353	2.95382	FALSE	Algeria		Ouled Fayet	Culicidae
166387465	2023-06-09	6457773	haroune1		https://www.inaturalist.org/observations/166387465	36.3804	6.61045	FALSE	Algeria		Constantine	Aedes albopictus	F
169989967	2023-06-28	5873326	rachid74	CC-BY-NC	https://www.inaturalist.org/observations/169989967	36.3926	4.25212	FALSE	Algeria		Saharidj	Aedes albopictus	F
170191170	2023-06-27	1148550	sara_atailia	CC-BY-NC	https://www.inaturalist.org/observations/170191170	36.5213	7.70247	FALSE	Algeria		Oued Fragha	suspected Aedes albopictus	F
170999921	2023-06-18	32704	awwa	CC-BY-NC	https://www.inaturalist.org/observations/170999921	36.8196	4.44726	FALSE	Algeria		Akerrou	Culicidae
177700763	2023-08-10	6457773	haroune1		https://www.inaturalist.org/observations/177700763	36.3805	6.61064	FALSE	Algeria		Constantine	Aedes albopictus	F
179701135	2023-06-21	32704	awwa	CC-BY-NC	https://www.inaturalist.org/observations/179701135	36.8198	4.44879	FALSE	Algeria		Akerrou	Culicidae
180464071	2023-06-21	32704	awwa	CC-BY-NC	https://www.inaturalist.org/observations/180464071	36.8196	4.44705	FALSE	Algeria		Akerrou	Culicidae
184901075	2023-09-23	32704	awwa	CC-BY-NC	https://www.inaturalist.org/observations/184901075	36.7132	2.95786	FALSE	Algeria		Ouled Fayet	Culicidae
184901991	2023-09-24	32704	awwa	CC-BY-NC	https://www.inaturalist.org/observations/184901991	36.7138	2.95776	FALSE	Algeria		Ouled Fayet	Culicidae
185162583	2023-06-25	32704	awwa	CC-BY-NC	https://www.inaturalist.org/observations/185162583	36.8195	4.44711	FALSE	Algeria		Akerrou	Culicidae
185171055	2023-06-25	32704	awwa	CC-BY-NC	https://www.inaturalist.org/observations/185171055	36.8195	4.44719	FALSE	Algeria		Akerrou	Culicidae
185611183	2023-09-27	32704	awwa	CC-BY-NC	https://www.inaturalist.org/observations/185611183	36.7143	2.95732	FALSE	Algeria		Ouled Fayet	Culicidae
185937127	2023-09-30	32704	awwa	CC-BY-NC	https://www.inaturalist.org/observations/185937127	36.7134	2.95792	FALSE	Algeria		Ouled Fayet	Culicidae
185938961	2023-09-30	32704	awwa	CC-BY-NC	https://www.inaturalist.org/observations/185938961	36.7119	2.95626	FALSE	Algeria		Ouled Fayet	Culicidae
185939407	2023-09-30	32704	awwa	CC-BY-NC	https://www.inaturalist.org/observations/185939407	36.714	2.95703	FALSE	Algeria		Ouled Fayet	Culicidae
186667391	2023-09-30	32704	awwa	CC-BY-NC	https://www.inaturalist.org/observations/186667391	36.7138	2.95777	FALSE	Algeria		Ouled Fayet	Culicidae
186670292	2023-09-30	32704	awwa	CC-BY-NC	https://www.inaturalist.org/observations/186670292	36.7152	2.95708	FALSE	Algeria		Ouled Fayet	Culicidae
188043329	2023-06-25	32704	awwa	CC-BY-NC	https://www.inaturalist.org/observations/188043329	36.8195	4.447	FALSE	Algeria		Akerrou	Culicidae
190928639	2023-06-28	32704	awwa	CC-BY-NC	https://www.inaturalist.org/observations/190928639	36.8187	4.44536	FALSE	Algeria		Akerrou	Culicidae
227137962	2023-12-25	2628203	mourad-harzallah	CC-BY	https://www.inaturalist.org/observations/227137962	36.4632	4.18978	FALSE	Algeria		Saharidj	Culicidae
11916901	2018-04-03	477431	carnifex	CC0	https://www.inaturalist.org/observations/11916901	48.2223	16.3417	FALSE	Austria	Wien	Wien	Culicidae
15315511	2018-08-11	809061	andybrandy		https://www.inaturalist.org/observations/15315511	47.9617	13.9668	FALSE	Austria	Ober√∂sterreich		Culicidae
18104063	2013-06-08	477431	carnifex	CC0	https://www.inaturalist.org/observations/18104063	48.1694	16.2452	FALSE	Austria	Wien	Wien	Culicidae
18583955	2018-10-08	1363035	pourtwowest	CC-BY-NC	https://www.inaturalist.org/observations/18583955	47.1033	15.3903	FALSE	Austria	Steiermark	Graz	suspected Aedes japonicus	F
18734324	2016-07-02	477431	carnifex	CC0	https://www.inaturalist.org/observations/18734324	48.2772	16.35	FALSE	Austria	Wien	Wien	Culicidae
19782655	2019-01-20	1438061	rainerpiszczek	CC-BY-NC	https://www.inaturalist.org/observations/19782655	47.2147	15.8194	FALSE	Austria	Steiermark	Hartberg	Culicidae
19968699	2018-10-15	1449925	julia5997	CC-BY-NC	https://www.inaturalist.org/observations/19968699	47.3906	15.4263	FALSE	Austria	Steiermark	Bruck an der Mur	Culicidae
20121613	2018-10-06	1363290	dna23	CC-BY-NC	https://www.inaturalist.org/observations/20121613	47.0778	15.437	FALSE	Austria	Steiermark	Graz	Aedes japonicus	F
20771459	2019-02-26	1148194	leolorber		https://www.inaturalist.org/observations/20771459	47.0359	15.3887	FALSE	Austria	Steiermark	Graz	Culicidae
24901704	2019-05-10	477431	carnifex	CC0	https://www.inaturalist.org/observations/24901704	48.2313	16.3333	FALSE	Austria	Wien	Wien	Culicidae
26575118	2019-06-05	477431	carnifex	CC0	https://www.inaturalist.org/observations/26575118	48.2314	16.3346	FALSE	Austria	Wien	Wien	Culicidae
28859644	2019-06-06	477431	carnifex	CC0	https://www.inaturalist.org/observations/28859644	48.2223	16.3417	FALSE	Austria	Wien	Wien	Culicidae
29040930	2019-07-18	1510063	anjacervencl	CC-BY-NC	https://www.inaturalist.org/observations/29040930	47.4428	14.4466	FALSE	Austria	Steiermark		Culicidae
29244263	2019-07-20	477431	carnifex	CC0	https://www.inaturalist.org/observations/29244263	48.2223	16.3417	FALSE	Austria	Wien	Wien	Culicidae
30719999	2019-08-13	1870342	sand_castle		https://www.inaturalist.org/observations/30719999	46.9769	15.9966	FALSE	Austria	Steiermark	Feldbach	Culicidae
31075354	2019-08-18	1243785	toemmoe	CC-BY	https://www.inaturalist.org/observations/31075354	46.8588	13.9273	FALSE	Austria	K√§rnten		Culicidae
31813870	2019-08-30	827504	gernotkunz	CC-BY-NC	https://www.inaturalist.org/observations/31813870	47.7694	16.7662	FALSE	Austria	Burgenland		Culicidae
32231458	2019-09-06	1958129	geralda		https://www.inaturalist.org/observations/32231458	48.1772	16.3103	FALSE	Austria	Wien	Wien	Culicidae
33525480	2019-09-28	1760114	tobiasschnberg	CC0	https://www.inaturalist.org/observations/33525480	47.1586	9.82762	FALSE	Austria	Vorarlberg		Aedes japonicus	F
33526210	2019-09-28	1899280	andreaskositz		https://www.inaturalist.org/observations/33526210	47.1552	9.81595	FALSE	Austria	Vorarlberg		Aedes japonicus	F
33844448	2019-10-04	2330487	christoph32		https://www.inaturalist.org/observations/33844448	47.0768	15.1942	FALSE	Austria	Steiermark		Culicidae
33844585	2019-10-04	1870342	sand_castle		https://www.inaturalist.org/observations/33844585	46.9783	15.9953	FALSE	Austria	Steiermark	Feldbach	Aedes japonicus	F
33883949	2019-10-05	2329825	fuersttony	CC-BY-NC	https://www.inaturalist.org/observations/33883949	47.1606	16.1655	FALSE	Austria	Burgenland		Culicidae
33937618	2019-10-06	2329732	mario_las	CC-BY-NC	https://www.inaturalist.org/observations/33937618	47.4069	15.2714	FALSE	Austria	Steiermark	Bruck an der Mur	Culicidae
33939648	2019-10-06	2329755	matthiaskaltenberger		https://www.inaturalist.org/observations/33939648	48.4942	14.7745	FALSE	Austria	Ober√∂sterreich		Culicidae
33945709	2019-10-06	2329557	sophilicious	CC-BY-NC	https://www.inaturalist.org/observations/33945709	47.2553	16.0995	FALSE	Austria	Burgenland		Aedes japonicus	F
34003501	2019-10-07	2329753	nicelias	CC-BY-NC	https://www.inaturalist.org/observations/34003501	47.0218	15.4288	FALSE	Austria	Steiermark	Graz	Aedes japonicus	F
34010667		2334441	nina226		https://www.inaturalist.org/observations/34010667	47.0852	15.4286	FALSE	Austria	Steiermark	Graz	Culicidae
34028870	2019-10-07	2329730	stefaniesalmhofer		https://www.inaturalist.org/observations/34028870	47.0345	15.7665	FALSE	Austria	Steiermark		Culicidae
34079130	2019-10-08	2329729	belinda49		https://www.inaturalist.org/observations/34079130	47.0588	15.4594	FALSE	Austria	Steiermark	Graz	Culicidae
34081921	2019-10-08	2330072	agnes2011		https://www.inaturalist.org/observations/34081921	47.1013	15.4359	FALSE	Austria	Steiermark	Graz	Culicidae
34105250	2019-10-09	827504	gernotkunz	CC-BY-NC	https://www.inaturalist.org/observations/34105250	47.0771	15.4515	FALSE	Austria	Steiermark	Graz	Culicidae
34112176	2019-10-09	2329616	vebner	CC-BY-NC	https://www.inaturalist.org/observations/34112176	47.0823	15.4625	FALSE	Austria	Steiermark	Graz	Culicidae
34160191	2019-10-10	2329754	paulselic	CC-BY-NC	https://www.inaturalist.org/observations/34160191	47.0714	15.4333	FALSE	Austria	Steiermark	Graz	Culicidae
34160778	2019-10-08	2333701	max_we	CC-BY-NC	https://www.inaturalist.org/observations/34160778	46.6801	15.3562	TRUE	Austria	Steiermark		Culicidae
34167431	2019-10-10	2329577	magdalena53849	CC-BY-NC	https://www.inaturalist.org/observations/34167431	47.1881	15.9678	FALSE	Austria	Steiermark	Hartberg	Culicidae
34168196	2019-10-05	1870342	sand_castle		https://www.inaturalist.org/observations/34168196	46.9769	15.9964	FALSE	Austria	Steiermark	Feldbach	Culicidae
34168239	2019-10-05	1870342	sand_castle		https://www.inaturalist.org/observations/34168239	46.9769	15.9964	FALSE	Austria	Steiermark	Feldbach	Culicidae
34204604	2019-10-11	2335882	katarinakeber		https://www.inaturalist.org/observations/34204604	47.0846	15.4488	FALSE	Austria	Steiermark	Graz	suspected Aedes japonicus	F
34209064	2019-10-11	2329537	jennifer0296		https://www.inaturalist.org/observations/34209064	47.201	15.9127	FALSE	Austria	Steiermark	Hartberg	Culicidae
34235984	2019-10-11	2329806	laura0303	CC-BY-NC	https://www.inaturalist.org/observations/34235984	47.9602	16.0843	FALSE	Austria	Nieder√∂sterreich		suspected Aedes japonicus	F
34242999	2019-10-11	2341786	julia_neuer	CC-BY-NC	https://www.inaturalist.org/observations/34242999	46.7388	15.583	FALSE	Austria	Steiermark		Culicidae
34295097	2019-10-13	2329731	mary2711	CC-BY-NC	https://www.inaturalist.org/observations/34295097	47.1295	15.6971	FALSE	Austria	Steiermark		Culicidae
34304697	2019-10-13	2333694	alexandra52		https://www.inaturalist.org/observations/34304697	47.0844	15.4639	FALSE	Austria	Steiermark	Graz	Aedes japonicus	F
34317792	2019-10-05	2342503	theresa159		https://www.inaturalist.org/observations/34317792	47.067	15.4929	FALSE	Austria	Steiermark	Graz	Culicidae
34317800	2019-10-12	2329742	tobi_we		https://www.inaturalist.org/observations/34317800	47.0782	15.4535	FALSE	Austria	Steiermark	Graz	Culicidae
34333985	2019-10-13	2333701	max_we	CC-BY-NC	https://www.inaturalist.org/observations/34333985	46.7252	15.2686	TRUE	Austria	Steiermark		Culicidae
34364835	2019-10-14	2341566	claralouisaunger	CC-BY-NC	https://www.inaturalist.org/observations/34364835	47.1027	15.4829	FALSE	Austria	Steiermark	Graz	Culicidae
34374892	2019-10-12	2353296	karolinr	CC-BY-NC	https://www.inaturalist.org/observations/34374892	48.3456	14.1134	FALSE	Austria	Ober√∂sterreich		Aedes japonicus	F
34400376	2019-10-15	2335882	katarinakeber		https://www.inaturalist.org/observations/34400376	47.0647	15.4536	FALSE	Austria	Steiermark	Graz	Culicidae
34401959	2019-10-15	2329597	benjamin_s	CC-BY-NC	https://www.inaturalist.org/observations/34401959	47.0626	15.4391	FALSE	Austria	Steiermark	Graz	Culicidae
34402018	2019-10-15	2333484	moronicacid	CC-BY-NC	https://www.inaturalist.org/observations/34402018	48.2509	16.4365	FALSE	Austria	Wien	Wien	Culicidae
34408959	2019-10-09	2345373	denise313		https://www.inaturalist.org/observations/34408959	47.0617	15.4497	FALSE	Austria	Steiermark	Graz	Culicidae
34446832	2019-10-15	2329753	nicelias	CC-BY-NC	https://www.inaturalist.org/observations/34446832	47.0227	15.4288	FALSE	Austria	Steiermark	Graz	Culicidae
34449176	2019-10-16	2336396	nschriebl	CC-BY-NC	https://www.inaturalist.org/observations/34449176	46.7209	15.2734	FALSE	Austria	Steiermark		Culicidae
34527924	2019-10-18	2363118	barbaraochenbauer		https://www.inaturalist.org/observations/34527924	47.3114	15.9628	FALSE	Austria	Steiermark	Hartberg	Culicidae
34532737	2019-10-17	2342311	anne473		https://www.inaturalist.org/observations/34532737	47.0986	15.4688	FALSE	Austria	Steiermark	Graz	Culicidae
34540076	2019-10-18	2342064	lmw12	CC-BY-NC	https://www.inaturalist.org/observations/34540076	46.8354	12.7998	FALSE	Austria	Tirol		Culicidae
34546469	2019-10-15	2345622	mariel98	CC-BY-NC	https://www.inaturalist.org/observations/34546469	47.0866	15.4388	FALSE	Austria	Steiermark	Graz	Aedes japonicus	F
34582164	2019-10-18	2329751	sirod	CC-BY-NC	https://www.inaturalist.org/observations/34582164	47.0747	15.7471	FALSE	Austria	Steiermark		Culicidae
34592499	2019-10-19	2342501	anna_sophie	CC-BY-NC	https://www.inaturalist.org/observations/34592499	47.2036	14.5329	FALSE	Austria	Steiermark	Judenburg	Culicidae
34621971	2019-10-20	2329813	nina225		https://www.inaturalist.org/observations/34621971	47.3364	16.2309	FALSE	Austria	Burgenland		Culicidae
34631468	2019-10-20	2370136	fekraker	CC-BY-NC	https://www.inaturalist.org/observations/34631468	47.0295	15.4387	FALSE	Austria	Steiermark	Graz	Culicidae
34640720	2019-10-20	2329737	jk97	CC-BY-NC	https://www.inaturalist.org/observations/34640720	47.0944	16.0534	TRUE	Austria	Steiermark		Culicidae
34643869	2019-10-20	2066537	philippstern		https://www.inaturalist.org/observations/34643869	47.081	15.4455	FALSE	Austria	Steiermark	Graz	Culicidae
34712734	2019-10-22	827504	gernotkunz	CC-BY-NC	https://www.inaturalist.org/observations/34712734	46.6549	15.5217	FALSE	Austria	Steiermark		Culicidae
34738170	2019-10-22	2329757	iriskoller	CC-BY-NC	https://www.inaturalist.org/observations/34738170	47.0734	15.4958	FALSE	Austria	Steiermark	Graz	Culicidae
34739619	2019-10-21	2330616	martinali	CC-BY-NC	https://www.inaturalist.org/observations/34739619	47.2172	15.623	FALSE	Austria	Steiermark		Culicidae
34752851	2019-10-20	2333648	carina_w	CC-BY-NC	https://www.inaturalist.org/observations/34752851	46.4788	14.5974	FALSE	Austria	K√§rnten		Culicidae
34832773	2019-10-24	2341876	sebastianleitner		https://www.inaturalist.org/observations/34832773	47.0794	15.4272	FALSE	Austria	Steiermark	Graz	Culicidae
34875579	2019-10-25	2329780	dave_sweetman	CC-BY-NC	https://www.inaturalist.org/observations/34875579	47.0681	15.4932	FALSE	Austria	Steiermark	Graz	Aedes japonicus	2F
34961273	2019-10-27	2329566	han_mec	CC-BY-NC	https://www.inaturalist.org/observations/34961273	47.0774	15.5061	FALSE	Austria	Steiermark	Graz	Culicidae
34983281	2019-10-27	2330007	kath_rin		https://www.inaturalist.org/observations/34983281	47.0663	15.4521	FALSE	Austria	Steiermark	Graz	Culicidae
35001460	2019-10-28	2329729	belinda49		https://www.inaturalist.org/observations/35001460	47.0591	15.4666	FALSE	Austria	Steiermark	Graz	Culicidae
35002727	2019-10-28	2339653	katharina26		https://www.inaturalist.org/observations/35002727	47.012	15.4758	FALSE	Austria	Steiermark		Culicidae
35041730	2019-10-29	2329745	lukas_pirkner	CC-BY-NC	https://www.inaturalist.org/observations/35041730	47.0601	15.4395	FALSE	Austria	Steiermark	Graz	Culicidae
35165104	2019-10-19	2341895	jonaswratschko		https://www.inaturalist.org/observations/35165104	47.0699	15.4045	FALSE	Austria	Steiermark	Graz	Aedes japonicus	F
35207109	2019-11-02	2342716	nicole-eberhart	CC-BY-NC	https://www.inaturalist.org/observations/35207109	47.0684	15.1273	FALSE	Austria	Steiermark		Culicidae
35231744	2019-11-03	2345371	alexander_virgolini	CC-BY-NC	https://www.inaturalist.org/observations/35231744	46.7278	14.1105	FALSE	Austria	K√§rnten		Culicidae
35231820	2019-11-03	2345371	alexander_virgolini	CC-BY-NC	https://www.inaturalist.org/observations/35231820	46.7278	14.1105	FALSE	Austria	K√§rnten		Aedes japonicus	F
35236797	2019-11-03	2338902	sarahreich		https://www.inaturalist.org/observations/35236797	47.9577	13.9769	FALSE	Austria	Ober√∂sterreich		Culicidae
35285287	2019-11-04	477431	carnifex	CC0	https://www.inaturalist.org/observations/35285287	48.2223	16.3417	FALSE	Austria	Wien	Wien	Aedes japonicus	F
35291022	2019-11-04	2336110	lena-tf		https://www.inaturalist.org/observations/35291022	47.0789	15.449	FALSE	Austria	Steiermark	Graz	Aedes japonicus	F
35298712	2019-11-04	2342050	stef36		https://www.inaturalist.org/observations/35298712	47.0852	15.4565	FALSE	Austria	Steiermark	Graz	Culicidae
35363019	2019-11-06	2333290	ra_na	CC-BY-NC	https://www.inaturalist.org/observations/35363019	47.0785	15.4316	FALSE	Austria	Steiermark	Graz	Culicidae
35413932	2019-11-07	2330728	janag98	CC-BY-NC	https://www.inaturalist.org/observations/35413932	47.06	15.4368	FALSE	Austria	Steiermark	Graz	Culicidae
35418088	2019-11-07	1510196	gfoetho	CC-BY-NC	https://www.inaturalist.org/observations/35418088	47.0846	15.4628	FALSE	Austria	Steiermark	Graz	Aedes japonicus	F
35489531	2019-11-09	1870342	sand_castle		https://www.inaturalist.org/observations/35489531	46.977	15.9965	FALSE	Austria	Steiermark	Feldbach	Culicidae
35530259	2019-11-10	2333687	alisa_t	CC-BY-NC	https://www.inaturalist.org/observations/35530259	46.7808	15.5453	FALSE	Austria	Steiermark		Culicidae
35740584	2019-11-16	2342030	mathias78		https://www.inaturalist.org/observations/35740584	47.0792	15.4479	FALSE	Austria	Steiermark	Graz	Culicidae
35809880	2019-11-17	2330046	victoriamhl		https://www.inaturalist.org/observations/35809880	47.249	16.1045	FALSE	Austria	Burgenland		Culicidae
35845390	2019-11-02	2345692	lucaslandolfi		https://www.inaturalist.org/observations/35845390	47.4188	14.9598	FALSE	Austria	Steiermark		Culicidae
36009758	2019-11-24	2342143	ereima21	CC-BY-NC	https://www.inaturalist.org/observations/36009758	46.5614	14.2853	FALSE	Austria	K√§rnten		Culicidae
36159455	2019-11-28	2329557	sophilicious	CC-BY-NC	https://www.inaturalist.org/observations/36159455	47.0783	15.4476	FALSE	Austria	Steiermark	Graz	Culicidae
36194708	2019-10-13	2341938	imanjammoul	CC-BY-NC	https://www.inaturalist.org/observations/36194708	47.0898	15.9282	FALSE	Austria	Steiermark	F√ºrstenfeld	Culicidae
36197339	2019-10-31	2342620	magdalenastue	CC-BY-NC	https://www.inaturalist.org/observations/36197339	46.9335	14.8096	FALSE	Austria	K√§rnten		Culicidae
36226175	2019-11-30	2333041	vee24	CC-BY-NC	https://www.inaturalist.org/observations/36226175	46.8799	15.8872	FALSE	Austria	Steiermark	Feldbach	Culicidae
36314791	2019-11-27	2407033	lesat	CC-BY-NC	https://www.inaturalist.org/observations/36314791	47.062	15.4705	FALSE	Austria	Steiermark	Graz	Culicidae
36463497	2019-10-15	2340333	karin114		https://www.inaturalist.org/observations/36463497	47.5642	15.6134	FALSE	Austria	Steiermark	M√ºrzzuschlag	Culicidae
36493445	2019-12-09	827504	gernotkunz	CC-BY-NC	https://www.inaturalist.org/observations/36493445	46.6548	15.5217	FALSE	Austria	Steiermark		Culicidae
36594175	2019-11-16	2333685	andreaholzer	CC-BY-NC	https://www.inaturalist.org/observations/36594175	47.0488	15.4331	FALSE	Austria	Steiermark	Graz	Culicidae
36856843	2019-12-22	2333690	jenno12	CC-BY-NC	https://www.inaturalist.org/observations/36856843	46.613	13.4971	FALSE	Austria	K√§rnten		Culicidae
37343953	2020-01-06	2329504	hannah580		https://www.inaturalist.org/observations/37343953	47.0808	15.4179	FALSE	Austria	Steiermark	Graz	Culicidae
37370090	2006-06-05	1528643	kienberg	CC-BY-NC	https://www.inaturalist.org/observations/37370090	48.6817	16.9113	FALSE	Austria	Nieder√∂sterreich		Culicidae
37481989	2020-01-11	1870342	sand_castle		https://www.inaturalist.org/observations/37481989	46.977	15.9965	FALSE	Austria	Steiermark	Feldbach	Culicidae
37678597	2019-12-21	2355567	kristin219		https://www.inaturalist.org/observations/37678597	46.987	15.8642	FALSE	Austria	Steiermark	Feldbach	Aedes japonicus	M
37749859	2019-12-13	2370136	fekraker	CC-BY-NC	https://www.inaturalist.org/observations/37749859	47.0292	15.4389	FALSE	Austria	Steiermark	Graz	Culicidae
37991200	2019-11-05	2342142	fab1996		https://www.inaturalist.org/observations/37991200	47.0775	15.4513	FALSE	Austria	Steiermark	Graz	Culicidae
38095046	2020-01-29	2339418	viktoria97	CC-BY-NC	https://www.inaturalist.org/observations/38095046	47.3402	15.0243	FALSE	Austria	Steiermark		Culicidae
38119180	2020-01-30	2333327	verenapenninger	CC-BY-NC	https://www.inaturalist.org/observations/38119180	47.076	15.4586	FALSE	Austria	Steiermark	Graz	Culicidae
38270789	2020-02-03	2332983	ninata	CC-BY-NC	https://www.inaturalist.org/observations/38270789	47.0444	16.1893	FALSE	Austria	Burgenland		Culicidae
39732770	2019-06-26	827504	gernotkunz	CC-BY-NC	https://www.inaturalist.org/observations/39732770	48.1152	16.2639	FALSE	Austria	Nieder√∂sterreich		Aedes japonicus	F
39732771	2019-06-26	827504	gernotkunz	CC-BY-NC	https://www.inaturalist.org/observations/39732771	48.1152	16.2639	FALSE	Austria	Nieder√∂sterreich		Culicidae
43865237	2020-04-24	474425	pearmonger	CC-BY-NC	https://www.inaturalist.org/observations/43865237	48.1501	16.4	FALSE	Austria	Wien	Wien	Culicidae
43886069	2020-04-27	2860580	susannebildstein	CC-BY-NC	https://www.inaturalist.org/observations/43886069	46.8791	15.9945	FALSE	Austria	Steiermark	Feldbach	Culicidae
44409629	2020-04-24	477431	carnifex	CC0	https://www.inaturalist.org/observations/44409629	48.2223	16.3417	FALSE	Austria	Wien	Wien	Culicidae
44461327	2020-04-24	477431	carnifex	CC0	https://www.inaturalist.org/observations/44461327	48.2223	16.3417	FALSE	Austria	Wien	Wien	Culicidae
44476084	2019-06-12	2853134	astro_graph		https://www.inaturalist.org/observations/44476084	47.4674	9.75	FALSE	Austria	Vorarlberg		Culicidae
44577056	2020-05-02	175522	sirfi2	CC-BY-NC	https://www.inaturalist.org/observations/44577056	47.3969	9.73517	FALSE	Austria	Vorarlberg		Aedes japonicus	F
45349241	2020-04-11	2445135	mgreilhuber	CC-BY-NC	https://www.inaturalist.org/observations/45349241	47.9589	17.072	FALSE	Austria	Burgenland		Culicidae
45388215	2020-05-09	728903	markusm	CC-BY-NC	https://www.inaturalist.org/observations/45388215	48.2056	16.4081	FALSE	Austria	Wien	Wien	Culicidae
45911553	2020-05-12	1419611	benjamingorfer		https://www.inaturalist.org/observations/45911553	47.0843	15.4636	FALSE	Austria	Steiermark	Graz	Culicidae
46215243	2020-05-17	2768370	culiseta	CC-BY-NC	https://www.inaturalist.org/observations/46215243	48.2313	16.2947	FALSE	Austria	Wien	Wien	Culicidae
46813527	2020-05-21	2768370	culiseta	CC-BY-NC	https://www.inaturalist.org/observations/46813527	48.2313	16.2947	FALSE	Austria	Wien	Wien	Culicidae
47774876	2014-04-06	827504	gernotkunz	CC-BY-NC	https://www.inaturalist.org/observations/47774876	46.6547	15.5223	FALSE	Austria	Steiermark		Aedes japonicus	F
48020239	2020-05-16	2445135	mgreilhuber	CC-BY-NC	https://www.inaturalist.org/observations/48020239	47.9997	16.5749	FALSE	Austria	Nieder√∂sterreich		Culicidae
48264101	2020-05-31	827504	gernotkunz	CC-BY-NC	https://www.inaturalist.org/observations/48264101	46.6552	15.5216	FALSE	Austria	Steiermark		Culicidae
48323935	2020-06-01	2445135	mgreilhuber	CC-BY-NC	https://www.inaturalist.org/observations/48323935	48.1457	17.0011	FALSE	Austria	Nieder√∂sterreich		Culicidae
48809107	2020-06-06	2445135	mgreilhuber	CC-BY-NC	https://www.inaturalist.org/observations/48809107	48.0164	16.8013	TRUE	Austria	Nieder√∂sterreich		Culicidae
48809111	2020-06-06	2445135	mgreilhuber	CC-BY-NC	https://www.inaturalist.org/observations/48809111	48.0117	16.9692	TRUE	Austria	Nieder√∂sterreich		Culicidae
49819018	2020-06-06	2445135	mgreilhuber	CC-BY-NC	https://www.inaturalist.org/observations/49819018	48.1175	16.8068	TRUE	Austria	Nieder√∂sterreich		Culicidae
50024356	2020-06-13	2445135	mgreilhuber	CC-BY-NC	https://www.inaturalist.org/observations/50024356	48.538	16.9275	FALSE	Austria	Nieder√∂sterreich		Culicidae
50024358	2020-06-13	2445135	mgreilhuber	CC-BY-NC	https://www.inaturalist.org/observations/50024358	48.538	16.9275	FALSE	Austria	Nieder√∂sterreich		Culicidae
50317864	2020-06-20	474425	pearmonger	CC-BY-NC	https://www.inaturalist.org/observations/50317864	48.2402	16.3028	FALSE	Austria	Wien	Wien	Culicidae
50328603	2020-06-19	2445135	mgreilhuber	CC-BY-NC	https://www.inaturalist.org/observations/50328603	48.2426	16.2983	FALSE	Austria	Wien	Wien	Culicidae
50379272	2020-06-19	2445135	mgreilhuber	CC-BY-NC	https://www.inaturalist.org/observations/50379272	48.2426	16.2982	FALSE	Austria	Wien	Wien	Culicidae
50420790	2020-06-13	2445135	mgreilhuber	CC-BY-NC	https://www.inaturalist.org/observations/50420790	48.5423	16.9431	FALSE	Austria	Nieder√∂sterreich		Culicidae
50530524	2020-06-13	2445135	mgreilhuber	CC-BY-NC	https://www.inaturalist.org/observations/50530524	48.5389	16.9407	FALSE	Austria	Nieder√∂sterreich		Culicidae
50542474	2009-06-14	827504	gernotkunz	CC-BY-NC	https://www.inaturalist.org/observations/50542474	46.5984	14.1684	FALSE	Austria	K√§rnten		Culicidae
50545456	2016-08-30	827504	gernotkunz	CC-BY-NC	https://www.inaturalist.org/observations/50545456	46.6547	15.5223	FALSE	Austria	Steiermark		Culicidae
50545569	2014-11-09	827504	gernotkunz	CC-BY-NC	https://www.inaturalist.org/observations/50545569	46.6548	15.5216	FALSE	Austria	Steiermark		Culicidae
50545675	2015-08-31	827504	gernotkunz	CC-BY-NC	https://www.inaturalist.org/observations/50545675	46.6548	15.5217	FALSE	Austria	Steiermark		Culicidae
50545676	2015-01-10	827504	gernotkunz	CC-BY-NC	https://www.inaturalist.org/observations/50545676	46.6548	15.5217	FALSE	Austria	Steiermark		Culicidae
50861484	2020-06-25	2768370	culiseta	CC-BY-NC	https://www.inaturalist.org/observations/50861484	48.2549	16.2726	TRUE	Austria	Wien	Wien	Culicidae
51507927	2020-06-30	2860083	fbnpch	CC-BY-NC	https://www.inaturalist.org/observations/51507927	48.1574	16.3033	FALSE	Austria	Wien	Wien	Culicidae
51874061	2020-07-03	3078378	paulsch	CC-BY-NC	https://www.inaturalist.org/observations/51874061	46.7278	15.6206	FALSE	Austria	Steiermark		Culicidae
52406601	2020-07-08	2329757	iriskoller	CC-BY-NC	https://www.inaturalist.org/observations/52406601	47.0732	15.4958	FALSE	Austria	Steiermark	Graz	Aedes japonicus	F
52683641	2020-07-10	2438113	pastabaum	CC-BY	https://www.inaturalist.org/observations/52683641	48.0865	16.1324	FALSE	Austria	Nieder√∂sterreich		Culicidae
53181207	2020-07-15	1804506	pringlersperger	CC-BY-NC	https://www.inaturalist.org/observations/53181207	48.2236	16.4991	FALSE	Austria	Wien	Wien	Aedes japonicus	F
53240158	2020-07-14	1528643	kienberg	CC-BY-NC	https://www.inaturalist.org/observations/53240158	48.6954	16.8822	FALSE	Austria	Nieder√∂sterreich		Culicidae
53710846	2020-07-19	2477443	gabrielmayrhofer	CC0	https://www.inaturalist.org/observations/53710846	48.0715	14.7433	FALSE	Austria	Nieder√∂sterreich		Culicidae
53810902	2020-07-20	2329755	matthiaskaltenberger		https://www.inaturalist.org/observations/53810902	47.4061	14.2033	FALSE	Austria	Steiermark		Culicidae
54153210	2020-07-23	2768370	culiseta	CC-BY-NC	https://www.inaturalist.org/observations/54153210	46.8493	14.4501	TRUE	Austria	K√§rnten		Aedes japonicus	F
54184946	2020-07-23	2438113	pastabaum	CC-BY	https://www.inaturalist.org/observations/54184946	48.0441	16.0915	FALSE	Austria	Nieder√∂sterreich		Culicidae
54374355	2020-07-26	1528643	kienberg	CC-BY-NC	https://www.inaturalist.org/observations/54374355	48.6905	16.8755	FALSE	Austria	Nieder√∂sterreich		Culicidae
54381513	2020-07-26	1528643	kienberg	CC-BY-NC	https://www.inaturalist.org/observations/54381513	48.6905	16.8755	FALSE	Austria	Nieder√∂sterreich		Culicidae
54575666	2020-07-27	691225	oliverdrescher		https://www.inaturalist.org/observations/54575666	48.0469	16.4541	FALSE	Austria	Nieder√∂sterreich		Culicidae
54679587	2020-07-26	2032730	waldgeist	CC-BY	https://www.inaturalist.org/observations/54679587	47.6702	16.1328	FALSE	Austria	Nieder√∂sterreich		Culicidae
55254223	2020-07-21	477431	carnifex	CC0	https://www.inaturalist.org/observations/55254223	48.1129	16.7799	FALSE	Austria	Nieder√∂sterreich		Culicidae
55467969	2020-08-05	1760114	tobiasschnberg	CC0	https://www.inaturalist.org/observations/55467969	47.1517	9.82746	FALSE	Austria	Vorarlberg		Culicidae
55504937	2020-08-05	2200812	michaeldhoffmann	CC-BY-NC	https://www.inaturalist.org/observations/55504937	48.1201	16.6106	FALSE	Austria	Nieder√∂sterreich		Culicidae
55709094	2020-08-07	1334592	what-the-fluff		https://www.inaturalist.org/observations/55709094	46.6653	13.025	FALSE	Austria	K√§rnten		Culicidae
56864370	2020-08-18	481077	cochise		https://www.inaturalist.org/observations/56864370	48.1817	14.8261	FALSE	Austria	Nieder√∂sterreich		Culicidae
56868379	2020-08-18	2642621	badgerslayer	CC-BY-NC	https://www.inaturalist.org/observations/56868379	47.8222	13.0494	FALSE	Austria	Salzburg	Salzburg	Aedes japonicus	F
57032223	2020-08-20	3009116	max_2324	CC-BY-NC	https://www.inaturalist.org/observations/57032223	48.2935	16.4772	FALSE	Austria	Nieder√∂sterreich		Culicidae
57065872	2020-08-18	2032730	waldgeist	CC-BY	https://www.inaturalist.org/observations/57065872	47.665	16.1381	FALSE	Austria	Nieder√∂sterreich		Culicidae
57392568	2020-08-23	477431	carnifex	CC0	https://www.inaturalist.org/observations/57392568	48.1595	16.3466	FALSE	Austria	Wien	Wien	Culicidae
59442030	2020-09-03	2768370	culiseta	CC-BY-NC	https://www.inaturalist.org/observations/59442030	48.3948	16.3881	TRUE	Austria	Wien	Wien	Culicidae
60426682	2020-09-14	2032730	waldgeist	CC-BY	https://www.inaturalist.org/observations/60426682	47.6952	16.141	FALSE	Austria	Nieder√∂sterreich		Aedes japonicus	F
60997058	2020-09-27	2329740	karimstrohriegl	CC-BY	https://www.inaturalist.org/observations/60997058	46.6141	15.7697	TRUE	Austria	Steiermark		Aedes japonicus	F
61218556	2020-09-29	2768370	culiseta	CC-BY-NC	https://www.inaturalist.org/observations/61218556	48.2314	16.2812	TRUE	Austria	Wien	Wien	Culicidae
61853203	2020-10-06	3709655	jessica_k	CC-BY-NC	https://www.inaturalist.org/observations/61853203	46.9329	15.517	FALSE	Austria	Steiermark		Culicidae
61930671	2020-10-07	2826849	julia_manhartsberger	CC-BY-NC	https://www.inaturalist.org/observations/61930671	47.0775	15.4509	FALSE	Austria	Steiermark	Graz	Culicidae
61963610	2020-10-07	3715217	sophiemariekerschbaumer	CC-BY-NC	https://www.inaturalist.org/observations/61963610	46.5862	14.1016	FALSE	Austria	K√§rnten		Culicidae
61968272	2020-10-07	2254468	rene84828		https://www.inaturalist.org/observations/61968272	46.9683	16.2586	FALSE	Austria	Burgenland		Culicidae
61968358	2020-10-07	3709647	jeannine_preissler	CC-BY-NC	https://www.inaturalist.org/observations/61968358	46.919	15.4756	FALSE	Austria	Steiermark		Culicidae
61972624	2020-10-07	3714258	lea_glawogger		https://www.inaturalist.org/observations/61972624	47.0357	15.5474	FALSE	Austria	Steiermark		Culicidae
62014247	2020-10-08	2750338	mas4321	CC-BY-NC	https://www.inaturalist.org/observations/62014247	47.0784	15.4636	FALSE	Austria	Steiermark	Graz	Culicidae
62015297	2020-10-07	3721829	ronjaadam	CC-BY-NC	https://www.inaturalist.org/observations/62015297	46.9744	15.4033	FALSE	Austria	Steiermark		Culicidae
62025771	2020-10-08	3715217	sophiemariekerschbaumer	CC-BY-NC	https://www.inaturalist.org/observations/62025771	46.5864	14.1012	FALSE	Austria	K√§rnten		Culicidae
62050844	2020-10-08	3714281	irishochwarter	CC-BY-NC	https://www.inaturalist.org/observations/62050844	47.0941	15.4455	FALSE	Austria	Steiermark	Graz	Culicidae
62102094	2020-10-09	3717617	cornelia_	CC-BY-NC	https://www.inaturalist.org/observations/62102094	47.5396	14.2141	FALSE	Austria	Steiermark		Aedes japonicus	F
62219934	2020-10-10	3713544	steffi_fux	CC-BY-NC	https://www.inaturalist.org/observations/62219934	47.1728	16.1723	FALSE	Austria	Burgenland		Culicidae
62278518	2020-10-11	3715580	vanessa1919	CC-BY-NC	https://www.inaturalist.org/observations/62278518	47.0674	15.4689	FALSE	Austria	Steiermark	Graz	Culicidae
62388529	2020-10-12	3209212	magdalenamagdalena		https://www.inaturalist.org/observations/62388529	47.0754	15.4598	FALSE	Austria	Steiermark	Graz	Culicidae
62419888	2020-10-10	3715274	anjafriedl	CC-BY-NC	https://www.inaturalist.org/observations/62419888	47.7393	13.0434	FALSE	Austria	Salzburg		Culicidae
62428777	2020-10-12	3715580	vanessa1919	CC-BY-NC	https://www.inaturalist.org/observations/62428777	47.0674	15.469	FALSE	Austria	Steiermark	Graz	Culicidae
62547753	2020-10-14	3726224	emanuelkern	CC-BY	https://www.inaturalist.org/observations/62547753	47.0732	15.4606	FALSE	Austria	Steiermark	Graz	Culicidae
62576409	2020-10-12	1737150	tamarita	CC-BY-NC	https://www.inaturalist.org/observations/62576409	47.1022	15.4158	FALSE	Austria	Steiermark	Graz	Culicidae
62617547	2020-10-14	3078378	paulsch	CC-BY-NC	https://www.inaturalist.org/observations/62617547	46.7278	15.6206	FALSE	Austria	Steiermark		Culicidae
62626865	2020-10-15	2397403	armin15		https://www.inaturalist.org/observations/62626865	48.178	15.0841	FALSE	Austria	Nieder√∂sterreich		Culicidae
62656245	2020-10-15	3711866	alexanderebner	CC-BY-NC	https://www.inaturalist.org/observations/62656245	47.527	15.4969	FALSE	Austria	Steiermark	M√ºrzzuschlag	Culicidae
62724421	2020-10-10	3726389	annaschierl	CC-BY-NC	https://www.inaturalist.org/observations/62724421	47.0707	15.4395	FALSE	Austria	Steiermark	Graz	suspected Aedes japonicus	F
62776106	2020-10-17	3705497	annikazeller	CC-BY-NC	https://www.inaturalist.org/observations/62776106	46.9419	15.9411	FALSE	Austria	Steiermark	Feldbach	Culicidae
62792679	2020-10-17	3707810	jakain	CC-BY-NC	https://www.inaturalist.org/observations/62792679	47.0301	15.4098	FALSE	Austria	Steiermark	Graz	Aedes japonicus	F
62802916	2020-10-17	2883343	kupferglucke	CC-BY	https://www.inaturalist.org/observations/62802916	47.2747	14.7744	FALSE	Austria	Steiermark	Knittelfeld	Culicidae
62827185	2020-10-17	3715430	breevo	CC-BY-NC	https://www.inaturalist.org/observations/62827185	46.902	16.031	FALSE	Austria	Steiermark	Feldbach	suspected Aedes japonicus	F
62835458	2020-10-17	2457002	gurucumi	CC-BY-NC	https://www.inaturalist.org/observations/62835458	47.0697	15.4753	FALSE	Austria	Steiermark	Graz	Culicidae
62909636	2020-10-18	3709250	hannamayer	CC-BY-NC	https://www.inaturalist.org/observations/62909636	46.9185	16.1227	FALSE	Austria	Burgenland		Culicidae
63017630	2020-10-19	3709770	nadine_forjan		https://www.inaturalist.org/observations/63017630	47.0963	15.5035	TRUE	Austria	Steiermark	Graz	Culicidae
63088916	2020-10-20	3766537	valerian1809	CC-BY-NC	https://www.inaturalist.org/observations/63088916	47.0556	15.4525	FALSE	Austria	Steiermark	Graz	suspected Aedes japonicus	F
63091937	2020-10-20	3172001	nora120		https://www.inaturalist.org/observations/63091937	47.0803	15.4472	FALSE	Austria	Steiermark	Graz	Culicidae
63098236	2020-10-09	3714996	schuch-m92	CC-BY-NC	https://www.inaturalist.org/observations/63098236	47.3738	16.3261	FALSE	Austria	Burgenland		Aedes japonicus	F
63153960	2020-10-20	3723296	sahgra		https://www.inaturalist.org/observations/63153960	47.0592	15.4367	FALSE	Austria	Steiermark	Graz	Culicidae
63157228	2020-10-21	3722335	benji03	CC-BY-NC	https://www.inaturalist.org/observations/63157228	47.0593	15.4369	FALSE	Austria	Steiermark	Graz	Culicidae
63168372	2020-10-21	3718277	clestr	CC-BY-NC	https://www.inaturalist.org/observations/63168372	47.0367	15.3924	FALSE	Austria	Steiermark	Graz	suspected Aedes japonicus	F
63224620	2020-10-22	3726663	i_am_angerer	CC-BY-NC	https://www.inaturalist.org/observations/63224620	47.0701	15.4277	FALSE	Austria	Steiermark	Graz	Culicidae
63241424	2020-10-22	3715430	breevo	CC-BY-NC	https://www.inaturalist.org/observations/63241424	47.0718	15.4444	FALSE	Austria	Steiermark	Graz	Aedes japonicus	F
63255372	2020-10-22	3709764	kathi_pesl	CC-BY-NC	https://www.inaturalist.org/observations/63255372	47.0862	15.4505	FALSE	Austria	Steiermark	Graz	Culicidae
63260253	2020-10-22	2333117	michaelaweber		https://www.inaturalist.org/observations/63260253	47.1185	15.4187	FALSE	Austria	Steiermark	Graz	Culicidae
63267350	2020-10-21	3717990	tarina2		https://www.inaturalist.org/observations/63267350	47.0559	15.3984	FALSE	Austria	Steiermark	Graz	Culicidae
63306784	2020-10-23	3707203	an_so_sa		https://www.inaturalist.org/observations/63306784	46.8708	15.2207	FALSE	Austria	Steiermark		Culicidae
63351591	2020-10-23	2899613	stefanie_starmuz		https://www.inaturalist.org/observations/63351591	46.5882	14.5844	FALSE	Austria	K√§rnten		Culicidae
63380334	2020-10-24	3709647	jeannine_preissler	CC-BY-NC	https://www.inaturalist.org/observations/63380334	46.919	15.4755	FALSE	Austria	Steiermark		suspected Aedes japonicus	F
63393789	2020-10-24	3717710	katrin_gruber	CC-BY-NC	https://www.inaturalist.org/observations/63393789	47.069	15.4934	FALSE	Austria	Steiermark	Graz	suspected Aedes japonicus	F
63404833	2020-10-23	3737335	maya_grace	CC-BY-NC	https://www.inaturalist.org/observations/63404833	47.0614	15.4358	FALSE	Austria	Steiermark	Graz	Aedes japonicus	F
63463102	2020-10-20	3721829	ronjaadam	CC-BY-NC	https://www.inaturalist.org/observations/63463102	46.9744	15.4034	FALSE	Austria	Steiermark		Culicidae
63468872	2020-10-25	3726663	i_am_angerer	CC-BY-NC	https://www.inaturalist.org/observations/63468872	46.5629	14.2343	FALSE	Austria	K√§rnten		Culicidae
63474220	2020-10-24	3766348	alexandramenzel	CC-BY-NC	https://www.inaturalist.org/observations/63474220	46.6816	14.0234	FALSE	Austria	K√§rnten		Culicidae
63481622	2020-10-25	3714794	kerstin_eigner		https://www.inaturalist.org/observations/63481622	46.5894	14.2697	FALSE	Austria	K√§rnten	Klagenfurt	Culicidae
63528769	2020-10-25	3715279	thoni	CC-BY-NC	https://www.inaturalist.org/observations/63528769	47.5804	15.4899	FALSE	Austria	Steiermark	M√ºrzzuschlag	Culicidae
63692041	2020-10-28	2329597	benjamin_s	CC-BY-NC	https://www.inaturalist.org/observations/63692041	47.0625	15.4394	FALSE	Austria	Steiermark	Graz	Culicidae
63722424	2020-09-11	2438113	pastabaum	CC-BY	https://www.inaturalist.org/observations/63722424	47.5973	13.1287	FALSE	Austria	Salzburg		Aedes japonicus	F
63763721	2020-10-22	3714680	laraoe		https://www.inaturalist.org/observations/63763721	46.8132	14.8514	FALSE	Austria	K√§rnten		Culicidae
63781636	2020-10-29	3154389	keinplan		https://www.inaturalist.org/observations/63781636	47.062	15.4434	FALSE	Austria	Steiermark	Graz	Culicidae
63785616	2020-10-22	2342509	evarie	CC-BY-NC	https://www.inaturalist.org/observations/63785616	47.5023	16.3006	FALSE	Austria	Nieder√∂sterreich		Culicidae
63817234	2020-10-29	3714794	kerstin_eigner		https://www.inaturalist.org/observations/63817234	46.6047	14.104	FALSE	Austria	K√§rnten		Aedes japonicus	F
63882263	2020-10-31	3785815	mario_weixler		https://www.inaturalist.org/observations/63882263	46.7475	14.2922	FALSE	Austria	K√§rnten		Culicidae
63897740	2020-10-31	3718905	ninafritz	CC-BY-NC	https://www.inaturalist.org/observations/63897740	47.0812	15.2885	FALSE	Austria	Steiermark		Culicidae
63909106	2020-10-31	3737442	nina_gutsche		https://www.inaturalist.org/observations/63909106	47.047	15.464	FALSE	Austria	Steiermark	Graz	Culicidae
63924330	2020-10-25	3773045	speckmaus	CC-BY-NC	https://www.inaturalist.org/observations/63924330	46.797	15.5198	FALSE	Austria	Steiermark		Culicidae
63955390	2020-10-31	1737150	tamarita	CC-BY-NC	https://www.inaturalist.org/observations/63955390	47.0883	15.426	FALSE	Austria	Steiermark	Graz	Aedes japonicus	M
63969669	2020-11-01	3209212	magdalenamagdalena		https://www.inaturalist.org/observations/63969669	47.0853	15.4627	FALSE	Austria	Steiermark	Graz	Culicidae
64105412	2020-11-03	3737442	nina_gutsche		https://www.inaturalist.org/observations/64105412	47.047	15.464	FALSE	Austria	Steiermark	Graz	Culicidae
64172176	2020-07-22	2438113	pastabaum	CC-BY	https://www.inaturalist.org/observations/64172176	48.2782	16.8293	FALSE	Austria	Nieder√∂sterreich		Culicidae
64181107	2020-10-12	3726188	falter20	CC-BY-NC	https://www.inaturalist.org/observations/64181107	47.0662	15.5172	FALSE	Austria	Steiermark		Culicidae
64200441	2020-11-04	3717710	katrin_gruber	CC-BY-NC	https://www.inaturalist.org/observations/64200441	47.0682	15.4714	FALSE	Austria	Steiermark	Graz	Culicidae
64250105	2020-11-05	3714997	danawernig	CC-BY-NC	https://www.inaturalist.org/observations/64250105	46.7164	14.1032	FALSE	Austria	K√§rnten		Culicidae
64517968	2020-11-08	477431	carnifex	CC0	https://www.inaturalist.org/observations/64517968	48.2223	16.3417	FALSE	Austria	Wien	Wien	Culicidae
64589158	2020-11-10	3711263	tauriel	CC-BY-NC	https://www.inaturalist.org/observations/64589158	46.8214	14.8172	FALSE	Austria	K√§rnten		Culicidae
64741496	2020-11-08	2445135	mgreilhuber	CC-BY-NC	https://www.inaturalist.org/observations/64741496	48.1845	16.9478	FALSE	Austria	Nieder√∂sterreich		Culicidae
65156742	2020-11-18	3828458	vivaxylocopa	CC-BY-NC	https://www.inaturalist.org/observations/65156742	46.9955	15.9424	FALSE	Austria	Steiermark	Feldbach	Culicidae
65167942	2013-04-29	1485790	cpu	CC0	https://www.inaturalist.org/observations/65167942	48.5946	16.9113	FALSE	Austria	Nieder√∂sterreich		Culicidae
65228283	2020-09-05	3681584	linnes_nightmare	CC-BY-NC	https://www.inaturalist.org/observations/65228283	47.3974	15.9144	TRUE	Austria	Steiermark	Hartberg	Culicidae
65266069	2020-10-21	1937135	dennisbeck91	CC-BY-NC	https://www.inaturalist.org/observations/65266069	47.0709	15.442	FALSE	Austria	Steiermark	Graz	Culicidae
65326861	2020-11-11	3718774	simon_baumgartner		https://www.inaturalist.org/observations/65326861	47.0633	15.4472	FALSE	Austria	Steiermark	Graz	Culicidae
65327581	2020-10-10	3718774	simon_baumgartner		https://www.inaturalist.org/observations/65327581	47.0769	15.5128	FALSE	Austria	Steiermark		Aedes japonicus	F
65342971	2020-11-01	3828458	vivaxylocopa	CC-BY-NC	https://www.inaturalist.org/observations/65342971	46.9953	15.943	FALSE	Austria	Steiermark	Feldbach	Culicidae
65401538	2020-11-01	3769955	markobe	CC-BY-NC	https://www.inaturalist.org/observations/65401538	46.7894	13.4936	FALSE	Austria	K√§rnten		Culicidae
65463763	2020-10-15	3737301	anna09	CC-BY-NC	https://www.inaturalist.org/observations/65463763	47.0132	15.4182	FALSE	Austria	Steiermark		Culicidae
65538786	2020-11-24	3693691	julia800		https://www.inaturalist.org/observations/65538786	46.7525	14.7878	FALSE	Austria	K√§rnten		Culicidae
65545237	2020-11-21	2669111	fabi-henne	CC-BY-NC	https://www.inaturalist.org/observations/65545237	48.8111	15.054	FALSE	Austria	Nieder√∂sterreich		Culicidae
65833326	2020-11-18	2886762	belinda72		https://www.inaturalist.org/observations/65833326	47.0668	15.4593	FALSE	Austria	Steiermark	Graz	Culicidae
66107234	2020-10-24	2445135	mgreilhuber	CC-BY-NC	https://www.inaturalist.org/observations/66107234	47.8424	16.1549	FALSE	Austria	Nieder√∂sterreich		Culicidae
66107236	2020-10-24	2445135	mgreilhuber	CC-BY-NC	https://www.inaturalist.org/observations/66107236	47.8424	16.1549	FALSE	Austria	Nieder√∂sterreich		Culicidae
66255533	2018-11-10	2403682	thomaszuna-kratky	CC-BY-NC	https://www.inaturalist.org/observations/66255533	48.5393	15.6891	FALSE	Austria	Nieder√∂sterreich	Krems-Land	Culicidae
66265413	2020-12-07	3717617	cornelia_	CC-BY-NC	https://www.inaturalist.org/observations/66265413	47.5394	14.2132	FALSE	Austria	Steiermark		Culicidae
66265724	2020-09-04	2438113	pastabaum	CC-BY	https://www.inaturalist.org/observations/66265724	48.5197	16.907	FALSE	Austria	Nieder√∂sterreich		Culicidae
66458551	2020-12-12	2329502	theresaj23	CC-BY-NC	https://www.inaturalist.org/observations/66458551	46.7202	15.9545	FALSE	Austria	Steiermark	Radkersburg	Culicidae
66913507	2020-10-14	2920795	hanna0404	CC-BY-NC	https://www.inaturalist.org/observations/66913507	47.0779	15.4616	FALSE	Austria	Steiermark	Graz	Culicidae
67040854	2020-10-20	3751909	marinaeck	CC-BY-NC	https://www.inaturalist.org/observations/67040854	47.6451	15.8813	FALSE	Austria	Nieder√∂sterreich		Culicidae
67265001	2020-12-26	1737150	tamarita	CC-BY-NC	https://www.inaturalist.org/observations/67265001	47.273	15.5779	FALSE	Austria	Steiermark		Culicidae
67566367	2021-01-04	3762950	nadine2808	CC-BY-NC	https://www.inaturalist.org/observations/67566367	47.0688	15.4987	FALSE	Austria	Steiermark	Graz	Culicidae
67614164	2021-01-05	1737150	tamarita	CC-BY-NC	https://www.inaturalist.org/observations/67614164	47.1513	15.3668	FALSE	Austria	Steiermark		Culicidae
68222197	2020-11-10	3733757	kathigollob	CC-BY-NC	https://www.inaturalist.org/observations/68222197	46.6818	15.0531	FALSE	Austria	Steiermark		Culicidae
68500996	2021-01-23	1005216	espioina		https://www.inaturalist.org/observations/68500996	48.2144	16.3164	FALSE	Austria	Wien	Wien	Culicidae
68552779	2020-10-26	3741036	lissi17	CC-BY-NC	https://www.inaturalist.org/observations/68552779	47.2785	15.2921	FALSE	Austria	Steiermark		Culicidae
68757929	2020-11-01	3766348	alexandramenzel	CC-BY-NC	https://www.inaturalist.org/observations/68757929	46.6115	13.4628	FALSE	Austria	K√§rnten		Culicidae
68861840	2020-11-22	827504	gernotkunz	CC-BY-NC	https://www.inaturalist.org/observations/68861840	46.6548	15.5217	FALSE	Austria	Steiermark		Culicidae
68907536	2020-10-22	3737303	susanne01	CC-BY-NC	https://www.inaturalist.org/observations/68907536	46.892	15.1218	FALSE	Austria	Steiermark		Culicidae
69214179	2021-01-30	2445135	mgreilhuber	CC-BY-NC	https://www.inaturalist.org/observations/69214179	48.0085	16.7178	FALSE	Austria	Burgenland		Culicidae
69216302	2021-01-30	2445135	mgreilhuber	CC-BY-NC	https://www.inaturalist.org/observations/69216302	48.0092	16.7084	FALSE	Austria	Burgenland		Culicidae
69216309	2021-01-30	2445135	mgreilhuber	CC-BY-NC	https://www.inaturalist.org/observations/69216309	48.0092	16.7084	FALSE	Austria	Burgenland		Culicidae
69377248	2020-11-07	3741036	lissi17	CC-BY-NC	https://www.inaturalist.org/observations/69377248	47.2693	15.3223	FALSE	Austria	Steiermark		Culicidae
69720840	2021-02-17	3828458	vivaxylocopa	CC-BY-NC	https://www.inaturalist.org/observations/69720840	46.9946	15.9434	FALSE	Austria	Steiermark	Feldbach	Culicidae
69833122	2021-02-19	477431	carnifex	CC0	https://www.inaturalist.org/observations/69833122	48.2233	16.341	FALSE	Austria	Wien	Wien	Culicidae
69892177	2008-05-24	691225	oliverdrescher		https://www.inaturalist.org/observations/69892177	48.1069	16.4404	FALSE	Austria	Nieder√∂sterreich		Culicidae
70289570	2015-06-05	827504	gernotkunz	CC-BY-NC	https://www.inaturalist.org/observations/70289570	48.1217	16.2237	FALSE	Austria	Nieder√∂sterreich		Culicidae
70309973	2021-02-28	2606942	ma_sche	CC-BY	https://www.inaturalist.org/observations/70309973	48.4898	15.6962	FALSE	Austria	Nieder√∂sterreich	Krems-Land	Culicidae
71641422	2021-03-20	477431	carnifex	CC0	https://www.inaturalist.org/observations/71641422	48.135	16.2443	FALSE	Austria	Wien	Wien	Culicidae
71724021	2019-08-17	2591601	brudermann	CC-BY-NC	https://www.inaturalist.org/observations/71724021	46.5817	14.3576	FALSE	Austria	K√§rnten		Culicidae
72423605	2021-03-30	2437460	alexmaringer	CC-BY-NC	https://www.inaturalist.org/observations/72423605	47.5676	14.4631	FALSE	Austria	Steiermark		Culicidae
72605509	2021-04-01	2834099	juliabergmann	CC-BY-NC	https://www.inaturalist.org/observations/72605509	47.0817	15.3972	FALSE	Austria	Steiermark	Graz	Culicidae
72685292	2021-04-02	477431	carnifex	CC0	https://www.inaturalist.org/observations/72685292	48.2223	16.3417	FALSE	Austria	Wien	Wien	Culicidae
74815049	2020-10-27	4242050	josef-schmid	CC-BY-NC	https://www.inaturalist.org/observations/74815049	46.8723	15.8565	FALSE	Austria	Steiermark	Feldbach	Culicidae
75984337	2021-04-29	4242050	josef-schmid	CC-BY-NC	https://www.inaturalist.org/observations/75984337	46.8722	15.8563	FALSE	Austria	Steiermark	Feldbach	Culicidae
76498898	2021-04-30	1194653	hill_poelz		https://www.inaturalist.org/observations/76498898	48.7947	15.9067	FALSE	Austria	Nieder√∂sterreich		Culicidae
76548579		4331604	mmalicky	CC-BY-NC	https://www.inaturalist.org/observations/76548579	48.3354	14.3254	FALSE	Austria	Ober√∂sterreich	Linz	Culicidae
76686646	2021-05-02	2032730	waldgeist	CC-BY	https://www.inaturalist.org/observations/76686646	47.9388	16.7164	FALSE	Austria	Burgenland		Culicidae
76686655	2021-05-02	2032730	waldgeist	CC-BY	https://www.inaturalist.org/observations/76686655	47.9388	16.7164	FALSE	Austria	Burgenland		Culicidae
76696038	2021-05-02	2032730	waldgeist	CC-BY	https://www.inaturalist.org/observations/76696038	47.938	16.7174	FALSE	Austria	Burgenland		Culicidae
77085274	2021-05-03	2438113	pastabaum	CC-BY	https://www.inaturalist.org/observations/77085274	47.9308	16.6874	FALSE	Austria	Burgenland		Culicidae
77258438	2021-05-02	827504	gernotkunz	CC-BY-NC	https://www.inaturalist.org/observations/77258438	47.1018	15.4062	FALSE	Austria	Steiermark	Graz	Culicidae
77821390	2021-05-01	477431	carnifex	CC0	https://www.inaturalist.org/observations/77821390	48.1467	16.2291	FALSE	Austria	Wien	Wien	Culicidae
78385393	2021-05-10	3726663	i_am_angerer	CC-BY-NC	https://www.inaturalist.org/observations/78385393	47.0817	15.4542	FALSE	Austria	Steiermark	Graz	Culicidae
78551823	2021-05-12	2814429	drosophila	CC-BY-NC	https://www.inaturalist.org/observations/78551823	48.2208	16.2403	FALSE	Austria	Wien	Wien	Culicidae
78723583	2021-05-14	4313342	kathitra	CC-BY-NC	https://www.inaturalist.org/observations/78723583	48.2899	16.4801	FALSE	Austria	Nieder√∂sterreich		Culicidae
80099129	2018-04-27	4242050	josef-schmid	CC-BY-NC	https://www.inaturalist.org/observations/80099129	46.8733	15.856	FALSE	Austria	Steiermark	Feldbach	Culicidae
80639214	2021-05-28	3141526	max453		https://www.inaturalist.org/observations/80639214	47.076	15.4864	FALSE	Austria	Steiermark	Graz	Aedes japonicus	F
80763610	2021-05-18	1528643	kienberg	CC-BY-NC	https://www.inaturalist.org/observations/80763610	48.6904	16.8755	FALSE	Austria	Nieder√∂sterreich		Culicidae
81447145	2021-06-03	481700	juliogrubenthal		https://www.inaturalist.org/observations/81447145	47.8095	13.055	FALSE	Austria	Salzburg	Salzburg	Aedes japonicus	F
81568165	2021-06-04	2834099	juliabergmann	CC-BY-NC	https://www.inaturalist.org/observations/81568165	46.6015	14.5738	FALSE	Austria	K√§rnten		Culicidae
82326799	2021-06-09	3016703	benjaminfastenbauer		https://www.inaturalist.org/observations/82326799	48.7596	14.9806	FALSE	Austria	Nieder√∂sterreich		Culicidae
82478317	2021-06-10	4242050	josef-schmid	CC-BY-NC	https://www.inaturalist.org/observations/82478317	46.8731	15.856	FALSE	Austria	Steiermark	Feldbach	Culicidae
82577709	2021-06-10	1760114	tobiasschnberg	CC0	https://www.inaturalist.org/observations/82577709	47.1508	9.82615	FALSE	Austria	Vorarlberg		Aedes japonicus	F
82868873	2021-06-13	4277285	wolfgang_sch		https://www.inaturalist.org/observations/82868873	48.3317	16.3023	FALSE	Austria	Nieder√∂sterreich		Culicidae
83058419	2021-06-14	2874583	jwebhofer	CC-BY-NC	https://www.inaturalist.org/observations/83058419	48.2269	16.3163	FALSE	Austria	Wien	Wien	Culicidae
83302835	2021-06-16	3711866	alexanderebner	CC-BY-NC	https://www.inaturalist.org/observations/83302835	47.5268	15.4969	FALSE	Austria	Steiermark	M√ºrzzuschlag	Culicidae
84083029	2021-06-22	1920264	bw-explorer	CC-BY-NC	https://www.inaturalist.org/observations/84083029	47.6717	16.2919	TRUE	Austria	Nieder√∂sterreich		Culicidae
84465540	2021-06-24	827504	gernotkunz	CC-BY-NC	https://www.inaturalist.org/observations/84465540	47.046	15.3825	FALSE	Austria	Steiermark	Graz	Aedes japonicus	F
84676408	2021-06-27	3726224	emanuelkern	CC-BY	https://www.inaturalist.org/observations/84676408	47.061	15.4442	FALSE	Austria	Steiermark	Graz	Aedes japonicus	F
85365041	2021-07-02	1760114	tobiasschnberg	CC0	https://www.inaturalist.org/observations/85365041	47.1536	9.82838	FALSE	Austria	Vorarlberg		Culicidae
86461661	2021-07-10	4277285	wolfgang_sch		https://www.inaturalist.org/observations/86461661	48.3317	16.3023	FALSE	Austria	Nieder√∂sterreich		Aedes japonicus	F
87003021	2021-07-14	3726224	emanuelkern	CC-BY	https://www.inaturalist.org/observations/87003021	47.1472	14.1148	FALSE	Austria	Steiermark		Culicidae
87307102	2021-07-16	4735852	matthias120		https://www.inaturalist.org/observations/87307102	48.5386	13.4975	FALSE	Austria	Ober√∂sterreich		Aedes japonicus	F
87390633	2021-07-16	4057257	uwekozina	CC-BY-NC	https://www.inaturalist.org/observations/87390633	47.0783	15.4811	FALSE	Austria	Steiermark	Graz	suspected Aedes japonicus	F
87682056	2021-07-18	3559410	echidna		https://www.inaturalist.org/observations/87682056	48.454	14.2708	FALSE	Austria	Ober√∂sterreich		Culicidae
88007368	2021-07-21	4552812	asklepios		https://www.inaturalist.org/observations/88007368	48.3551	14.3972	FALSE	Austria	Ober√∂sterreich		Aedes japonicus	F
88535182	2021-07-24	1937135	dennisbeck91	CC-BY-NC	https://www.inaturalist.org/observations/88535182	47.0733	15.402	FALSE	Austria	Steiermark	Graz	Aedes japonicus	F
88867205	2021-07-27	4023289	oe5gho	CC-BY	https://www.inaturalist.org/observations/88867205	48.0914	14.2707	FALSE	Austria	Ober√∂sterreich		Culicidae
88981531	2021-07-24	4231776	alistair_walsh		https://www.inaturalist.org/observations/88981531	47.4977	9.74097	FALSE	Austria	Vorarlberg		Aedes japonicus	F
89041965	2021-07-13	2741410	eliegaget	CC-BY-NC	https://www.inaturalist.org/observations/89041965	48.0712	16.3588	FALSE	Austria	Nieder√∂sterreich		Culicidae
89044513	2021-07-13	2741410	eliegaget	CC-BY-NC	https://www.inaturalist.org/observations/89044513	48.0713	16.3583	FALSE	Austria	Nieder√∂sterreich		Culicidae
89257131	2019-08-31	827504	gernotkunz	CC-BY-NC	https://www.inaturalist.org/observations/89257131	47.7691	16.7661	FALSE	Austria	Burgenland		Culicidae
89370830	2021-07-31	4801211	arifalco	CC-BY-NC	https://www.inaturalist.org/observations/89370830	46.6681	14.2104	FALSE	Austria	K√§rnten	Klagenfurt	Culicidae
89686212	2021-08-02	4752818	sebastianwildauer	CC-BY-NC	https://www.inaturalist.org/observations/89686212	47.2638	11.467	FALSE	Austria	Tirol		Culicidae
90008125	2021-08-05	2606942	ma_sche	CC-BY	https://www.inaturalist.org/observations/90008125	48.4953	15.6861	FALSE	Austria	Nieder√∂sterreich	Krems-Land	Culicidae
90040146	2021-08-05	2606942	ma_sche	CC-BY	https://www.inaturalist.org/observations/90040146	48.4953	15.6857	FALSE	Austria	Nieder√∂sterreich	Krems-Land	Culicidae
90237068	2021-08-07	4752818	sebastianwildauer	CC-BY-NC	https://www.inaturalist.org/observations/90237068	47.2638	11.4671	FALSE	Austria	Tirol		Culicidae
90860133	2021-07-30	4798911	florian09	CC-BY-NC	https://www.inaturalist.org/observations/90860133	47.919	14.2697	FALSE	Austria	Ober√∂sterreich		Culicidae
91122037	2021-07-20	1421953	hajclara	CC-BY-NC	https://www.inaturalist.org/observations/91122037	47.4045	14.2005	FALSE	Austria	Steiermark		Culicidae
91164608	2021-08-14	2032730	waldgeist	CC-BY	https://www.inaturalist.org/observations/91164608	47.785	16.2743	FALSE	Austria	Nieder√∂sterreich		Culicidae
92157096	2021-08-22	4023289	oe5gho	CC-BY	https://www.inaturalist.org/observations/92157096	48.2291	14.4757	FALSE	Austria	Ober√∂sterreich		Culicidae
92264590	2021-06-10	2741410	eliegaget	CC-BY-NC	https://www.inaturalist.org/observations/92264590	48.0714	16.3583	FALSE	Austria	Nieder√∂sterreich		Culicidae
92264597	2021-06-10	2741410	eliegaget	CC-BY-NC	https://www.inaturalist.org/observations/92264597	48.0712	16.3586	FALSE	Austria	Nieder√∂sterreich		Culicidae
92836574	2021-08-14	1068657	botanico	CC-BY-NC-ND	https://www.inaturalist.org/observations/92836574	47.1676	15.3668	FALSE	Austria	Steiermark		Culicidae
93296098	2021-09-01	4023289	oe5gho	CC-BY	https://www.inaturalist.org/observations/93296098	48.0914	14.2707	FALSE	Austria	Ober√∂sterreich		Culicidae
93402292	2021-09-02	4023289	oe5gho	CC-BY	https://www.inaturalist.org/observations/93402292	48.2406	14.4902	FALSE	Austria	Ober√∂sterreich		Culicidae
93402865	2021-09-02	4023289	oe5gho	CC-BY	https://www.inaturalist.org/observations/93402865	48.2378	14.4848	FALSE	Austria	Ober√∂sterreich		Culicidae
93578161	2021-09-04	890527	philpav	CC-BY-NC-SA	https://www.inaturalist.org/observations/93578161	48.2375	16.3461	FALSE	Austria	Wien	Wien	Culicidae
93704231	2021-09-03	827504	gernotkunz	CC-BY-NC	https://www.inaturalist.org/observations/93704231	46.6549	15.5216	FALSE	Austria	Steiermark		Culicidae
93766605	2021-09-05	1877700	wario512	CC-BY	https://www.inaturalist.org/observations/93766605	48.2095	16.347	FALSE	Austria	Wien	Wien	Culicidae
93832520	2021-09-06	1877700	wario512	CC-BY	https://www.inaturalist.org/observations/93832520	48.2193	16.3606	FALSE	Austria	Wien	Wien	Culicidae
93958646	2021-09-05	4567818	hati_1		https://www.inaturalist.org/observations/93958646	47.2112	15.6631	FALSE	Austria	Steiermark		Culicidae
93966573	2021-09-07	4673043	tiothebeetle	CC-BY-NC	https://www.inaturalist.org/observations/93966573	47.2357	11.8813	FALSE	Austria	Tirol		Culicidae
94037825	2021-09-07	827504	gernotkunz	CC-BY-NC	https://www.inaturalist.org/observations/94037825	47.7692	16.7661	FALSE	Austria	Burgenland		Culicidae
94194139	2021-09-02	2032730	waldgeist	CC-BY	https://www.inaturalist.org/observations/94194139	48.1236	16.2538	FALSE	Austria	Nieder√∂sterreich		Culicidae
94327916	2021-09-07	2477443	gabrielmayrhofer	CC0	https://www.inaturalist.org/observations/94327916	48.0712	14.7433	FALSE	Austria	Nieder√∂sterreich		Culicidae
94459250	2021-09-11	1877700	wario512	CC-BY	https://www.inaturalist.org/observations/94459250	48.2246	15.2088	FALSE	Austria	Nieder√∂sterreich		Culicidae
94478384	2021-09-11	2397403	armin15		https://www.inaturalist.org/observations/94478384	48.1987	15.0805	FALSE	Austria	Nieder√∂sterreich		Culicidae
94543553	2021-09-12	4494769	acrocephalus	CC-BY-NC	https://www.inaturalist.org/observations/94543553	47.769	16.7662	FALSE	Austria	Burgenland		Culicidae
94621340	2021-09-12	4023289	oe5gho	CC-BY	https://www.inaturalist.org/observations/94621340	48.2355	14.4689	FALSE	Austria	Ober√∂sterreich		Culicidae
94715722	2021-09-13	4494769	acrocephalus	CC-BY-NC	https://www.inaturalist.org/observations/94715722	47.7698	16.7534	FALSE	Austria	Burgenland		Culicidae
94872566	2021-09-14	3618214	luksza		https://www.inaturalist.org/observations/94872566	47.0734	15.3784	FALSE	Austria	Steiermark	Graz	Aedes japonicus	F
95142674	2021-09-15	2477443	gabrielmayrhofer	CC0	https://www.inaturalist.org/observations/95142674	48.0715	14.7434	FALSE	Austria	Nieder√∂sterreich		Aedes japonicus	F
96016038	2021-09-25	3858396	aniroi		https://www.inaturalist.org/observations/96016038	47.947	16.7335	FALSE	Austria	Burgenland		Culicidae
96211296	2021-09-26	2382397	varvarenja		https://www.inaturalist.org/observations/96211296	47.7199	13.0854	FALSE	Austria	Salzburg		Culicidae
96677708	2021-09-29	3850386	iris_und_julia_schlick-steiner	CC-BY-NC	https://www.inaturalist.org/observations/96677708	46.9021	10.6349	FALSE	Austria	Tirol		Aedes japonicus	F
97068045	2021-10-03	2768370	culiseta	CC-BY-NC	https://www.inaturalist.org/observations/97068045	48.2454	16.2701	TRUE	Austria	Wien	Wien	Culicidae
97074245	2021-10-03	1877700	wario512	CC-BY	https://www.inaturalist.org/observations/97074245	48.0105	13.7271	FALSE	Austria	Ober√∂sterreich		Culicidae
97207478	2021-10-04	4242050	josef-schmid	CC-BY-NC	https://www.inaturalist.org/observations/97207478	46.873	15.8561	FALSE	Austria	Steiermark	Feldbach	Culicidae
97240311	2021-10-05	2606942	ma_sche	CC-BY	https://www.inaturalist.org/observations/97240311	48.1844	16.2663	FALSE	Austria	Wien	Wien	Culicidae
97567850	2021-10-08	5086250	martin_ladner	CC-BY-NC	https://www.inaturalist.org/observations/97567850	47.0808	15.4562	FALSE	Austria	Steiermark	Graz	Culicidae
97914653	2021-10-11	2751668	mondaychild		https://www.inaturalist.org/observations/97914653	48.3732	13.8441	TRUE	Austria	Ober√∂sterreich		Culicidae
98082191	2021-10-13	960916	szucsich	CC-BY-NC	https://www.inaturalist.org/observations/98082191	48.2043	16.3568	FALSE	Austria	Wien	Wien	Culicidae
98087026	2021-10-13	5088694	ellie12334556	CC-BY-NC	https://www.inaturalist.org/observations/98087026	46.823	14.8681	FALSE	Austria	K√§rnten		Culicidae
98225403	2021-10-14	5114327	emmaberghofer	CC-BY-NC	https://www.inaturalist.org/observations/98225403	47.1504	15.8347	FALSE	Austria	Steiermark		Culicidae
98285424	2021-10-15	5110855	mmj01		https://www.inaturalist.org/observations/98285424	47.0837	15.4562	FALSE	Austria	Steiermark	Graz	Culicidae
98312502	2021-10-15	5114115	melissajesner	CC-BY-NC	https://www.inaturalist.org/observations/98312502	47.1911	14.1333	FALSE	Austria	Steiermark		Culicidae
98318261	2021-09-07	4290526	urlin	CC-BY-NC	https://www.inaturalist.org/observations/98318261	48.2428	14.427	FALSE	Austria	Ober√∂sterreich		Culicidae
98364701	2021-10-16	4567818	hati_1		https://www.inaturalist.org/observations/98364701	47.2199	15.6396	FALSE	Austria	Steiermark		Aedes japonicus	F
98373739	2021-10-16	2751668	mondaychild		https://www.inaturalist.org/observations/98373739	48.1611	13.8043	TRUE	Austria	Ober√∂sterreich		Aedes japonicus	F
98494387	2021-10-17	2751668	mondaychild		https://www.inaturalist.org/observations/98494387	48.5387	15.0517	FALSE	Austria	Nieder√∂sterreich		Culicidae
98499360	2021-10-17	5114327	emmaberghofer	CC-BY-NC	https://www.inaturalist.org/observations/98499360	47.1506	15.8346	FALSE	Austria	Steiermark		Culicidae
98503327	2021-10-17	5096172	marina_sauer		https://www.inaturalist.org/observations/98503327	47.9922	16.5175	FALSE	Austria	Nieder√∂sterreich		Culicidae
98522479	2021-10-13	5099887	moritzw	CC-BY-NC	https://www.inaturalist.org/observations/98522479	46.7233	15.5862	FALSE	Austria	Steiermark		Culicidae
98598914	2021-10-16	5110556	andrehoeni	CC-BY-NC	https://www.inaturalist.org/observations/98598914	46.7182	15.5728	FALSE	Austria	Steiermark		Aedes japonicus	F
98600829	2021-10-15	5110556	andrehoeni	CC-BY-NC	https://www.inaturalist.org/observations/98600829	47.0105	15.5777	FALSE	Austria	Steiermark		Culicidae
98624834	2021-10-18	1760114	tobiasschnberg	CC0	https://www.inaturalist.org/observations/98624834	47.1518	9.82732	FALSE	Austria	Vorarlberg		Aedes japonicus	F
98687997	2021-10-18	5126957	elmasacirovic	CC-BY-NC	https://www.inaturalist.org/observations/98687997	47.3822	15.1013	FALSE	Austria	Steiermark		Culicidae
98784508	2021-10-20	5129904	r-o-x-i	CC-BY-NC	https://www.inaturalist.org/observations/98784508	47.0816	15.4484	FALSE	Austria	Steiermark	Graz	Aedes japonicus	F
98805297	2021-10-20	5114327	emmaberghofer	CC-BY-NC	https://www.inaturalist.org/observations/98805297	47.0077	15.7369	FALSE	Austria	Steiermark	Feldbach	Culicidae
98887604	2021-10-21	5099707	laura_12b	CC-BY-NC	https://www.inaturalist.org/observations/98887604	47.0776	15.4511	FALSE	Austria	Steiermark	Graz	Culicidae
98906067	2021-10-21	5096182	emanuelgrassmugg	CC-BY-NC	https://www.inaturalist.org/observations/98906067	47.0749	15.4444	FALSE	Austria	Steiermark	Graz	Aedes japonicus	F
98962903	2021-10-22	3828458	vivaxylocopa	CC-BY-NC	https://www.inaturalist.org/observations/98962903	46.9948	15.9432	FALSE	Austria	Steiermark	Feldbach	Culicidae
99059766	2021-10-23	5091616	b_a_r_b_a_r_a		https://www.inaturalist.org/observations/99059766	47.0679	15.3929	FALSE	Austria	Steiermark	Graz	Culicidae
99060805	2021-10-23	5101733	sarahxpirker	CC-BY-NC	https://www.inaturalist.org/observations/99060805	46.7283	15.2903	FALSE	Austria	Steiermark		Culicidae
99061113	2021-10-23	5096628	lin_nina	CC-BY-NC	https://www.inaturalist.org/observations/99061113	47.8026	13.0543	FALSE	Austria	Salzburg	Salzburg	Culicidae
99102630	2021-10-23	5133199	clemens10		https://www.inaturalist.org/observations/99102630	47.4882	14.1002	FALSE	Austria	Steiermark		Culicidae
99122061	2021-10-23	5133102	lauramaria_winkler	CC-BY-NC	https://www.inaturalist.org/observations/99122061	46.9553	15.9889	FALSE	Austria	Steiermark	Feldbach	Culicidae
99188753	2021-10-23	5121822	leasophiah	CC-BY-NC	https://www.inaturalist.org/observations/99188753	46.6972	15.6338	FALSE	Austria	Steiermark		Culicidae
99247881	2021-08-07	2741410	eliegaget	CC-BY-NC	https://www.inaturalist.org/observations/99247881	48.071	16.3586	FALSE	Austria	Nieder√∂sterreich		Culicidae
99326577	2021-10-25	5096137	hannahpuckmayr	CC-BY-NC	https://www.inaturalist.org/observations/99326577	48.2753	14.2639	FALSE	Austria	Ober√∂sterreich		Culicidae
99338366	2021-10-25	5107586	danielsommeregger		https://www.inaturalist.org/observations/99338366	46.6511	14.3126	FALSE	Austria	K√§rnten	Klagenfurt	Culicidae
99374218	2021-10-25	5120065	tara427		https://www.inaturalist.org/observations/99374218	47.0804	15.4563	FALSE	Austria	Steiermark	Graz	Culicidae
99409906	2021-10-26	5157231	stef95		https://www.inaturalist.org/observations/99409906	47.084	15.4162	FALSE	Austria	Steiermark	Graz	Culicidae
99448124	2021-10-23	5133072	marie1071		https://www.inaturalist.org/observations/99448124	47.0632	15.088	FALSE	Austria	Steiermark		Culicidae
99470986	2021-08-09	2741410	eliegaget	CC-BY-NC	https://www.inaturalist.org/observations/99470986	48.0713	16.3586	FALSE	Austria	Nieder√∂sterreich		Culicidae
99542376	2021-10-26	5120065	tara427		https://www.inaturalist.org/observations/99542376	47.0581	15.4598	FALSE	Austria	Steiermark	Graz	Culicidae
99554942	2021-10-27	3290749	lugerjosef		https://www.inaturalist.org/observations/99554942	47.7153	16.2372	FALSE	Austria	Nieder√∂sterreich		Culicidae
99565208	2021-10-27	4950115	peachyyy		https://www.inaturalist.org/observations/99565208	47.0646	15.4546	FALSE	Austria	Steiermark	Graz	Culicidae
99565565	2021-10-27	4950115	peachyyy		https://www.inaturalist.org/observations/99565565	47.0617	15.4421	FALSE	Austria	Steiermark	Graz	Culicidae
99611030	2021-10-28	5124468	celina84	CC-BY-NC	https://www.inaturalist.org/observations/99611030	47.4433	15.2792	FALSE	Austria	Steiermark	Bruck an der Mur	Aedes japonicus	F
99631674	2021-10-22	5124470	manu_526	CC-BY-NC	https://www.inaturalist.org/observations/99631674	47.0847	15.4616	FALSE	Austria	Steiermark	Graz	Aedes japonicus	F
99642733	2021-08-12	2741410	eliegaget	CC-BY-NC	https://www.inaturalist.org/observations/99642733	48.0714	16.3583	FALSE	Austria	Nieder√∂sterreich		Culicidae
99770547	2021-08-13	2741410	eliegaget	CC-BY-NC	https://www.inaturalist.org/observations/99770547	48.0711	16.3585	FALSE	Austria	Nieder√∂sterreich		Culicidae
99771105	2021-10-29	5171841	robert1726		https://www.inaturalist.org/observations/99771105	46.5705	13.8535	FALSE	Austria	K√§rnten		Culicidae
99775431	2021-10-30	5096169	sonja_schlager	CC-BY-NC	https://www.inaturalist.org/observations/99775431	47.7406	13.0429	FALSE	Austria	Salzburg		Culicidae
99861758	2021-10-19	5114332	corinna_ziegelfest	CC-BY-NC	https://www.inaturalist.org/observations/99861758	47.0538	15.4188	FALSE	Austria	Steiermark	Graz	Aedes japonicus	F
99875506	2021-10-23	5122516	stefan309		https://www.inaturalist.org/observations/99875506	47.107	15.4231	FALSE	Austria	Steiermark	Graz	Culicidae
99885811	2021-10-30	5096158	stefanscheufler		https://www.inaturalist.org/observations/99885811	47.0221	15.2598	FALSE	Austria	Steiermark		Culicidae
99960057	2021-11-01	2751668	mondaychild		https://www.inaturalist.org/observations/99960057	48.0056	13.9606	TRUE	Austria	Ober√∂sterreich		Culicidae
99961671	2021-08-19	2741410	eliegaget	CC-BY-NC	https://www.inaturalist.org/observations/99961671	48.0711	16.3585	FALSE	Austria	Nieder√∂sterreich		Culicidae
99968404	2021-11-01	5110457	selinakemmer	CC-BY-NC	https://www.inaturalist.org/observations/99968404	46.9534	15.5245	FALSE	Austria	Steiermark		Culicidae
99968560	2021-10-31	5124429	kristinakosj	CC-BY-NC	https://www.inaturalist.org/observations/99968560	46.8152	15.2283	FALSE	Austria	Steiermark		Culicidae
100015494	2021-08-14	1485790	cpu	CC0	https://www.inaturalist.org/observations/100015494	48.2227	16.2293	FALSE	Austria	Wien	Wien	Culicidae
100056104	2021-11-02	5114602	andreasrie	CC-BY-NC	https://www.inaturalist.org/observations/100056104	47.1516	15.6062	FALSE	Austria	Steiermark		Culicidae
100056149	2021-11-01	5088061	alexandrahutter		https://www.inaturalist.org/observations/100056149	47.1259	13.8113	FALSE	Austria	Salzburg		Culicidae
100079447	2021-08-17	2741410	eliegaget	CC-BY-NC	https://www.inaturalist.org/observations/100079447	48.0711	16.3586	FALSE	Austria	Nieder√∂sterreich		Culicidae
100166540	2021-11-02	5124472	fannyhartl	CC-BY-NC	https://www.inaturalist.org/observations/100166540	48.3853	15.5628	FALSE	Austria	Nieder√∂sterreich	Krems-Land	Culicidae
100182785	2016-08-30	827504	gernotkunz	CC-BY-NC	https://www.inaturalist.org/observations/100182785	47.1762	14.7767	FALSE	Austria	Steiermark	Knittelfeld	Culicidae
100189326	2018-04-30	827504	gernotkunz	CC-BY-NC	https://www.inaturalist.org/observations/100189326	48.1949	16.4845	FALSE	Austria	Wien	Wien	Culicidae
100224577	2021-11-04	5097634	carolineebner	CC-BY-NC	https://www.inaturalist.org/observations/100224577	47.0774	15.451	FALSE	Austria	Steiermark	Graz	Culicidae
100300476	2021-10-24	5114332	corinna_ziegelfest	CC-BY-NC	https://www.inaturalist.org/observations/100300476	47.212	14.6669	FALSE	Austria	Steiermark	Judenburg	Culicidae
100330552	2021-08-25	2741410	eliegaget	CC-BY-NC	https://www.inaturalist.org/observations/100330552	48.0714	16.3583	FALSE	Austria	Nieder√∂sterreich		Culicidae
100330555	2021-08-25	2741410	eliegaget	CC-BY-NC	https://www.inaturalist.org/observations/100330555	48.0714	16.3583	FALSE	Austria	Nieder√∂sterreich		Culicidae
100330648	2021-08-28	2741410	eliegaget	CC-BY-NC	https://www.inaturalist.org/observations/100330648	48.0704	16.3597	FALSE	Austria	Nieder√∂sterreich		Culicidae
100480076	2021-11-07	5124422	mariushabenau	CC-BY-NC	https://www.inaturalist.org/observations/100480076	47.0375	15.639	FALSE	Austria	Steiermark		Culicidae
100482761	2021-11-06	2814429	drosophila	CC-BY-NC	https://www.inaturalist.org/observations/100482761	48.2208	16.2404	FALSE	Austria	Wien	Wien	Aedes japonicus	F
100680655	2016-08-18	3681584	linnes_nightmare	CC-BY-NC	https://www.inaturalist.org/observations/100680655	47.319	15.8866	TRUE	Austria	Steiermark	Hartberg	Culicidae
100700521	2016-08-21	3681584	linnes_nightmare	CC-BY-NC	https://www.inaturalist.org/observations/100700521	47.262	15.9407	TRUE	Austria	Steiermark	Hartberg	Culicidae
100762924	2021-11-10	4242050	josef-schmid	CC-BY-NC	https://www.inaturalist.org/observations/100762924	46.8719	15.8562	FALSE	Austria	Steiermark	Feldbach	Culicidae
100849648	2021-11-06	5114347	paula_ranegger	CC-BY-NC	https://www.inaturalist.org/observations/100849648	46.7502	15.3621	FALSE	Austria	Steiermark		Culicidae
101003881	2021-09-08	2741410	eliegaget	CC-BY-NC	https://www.inaturalist.org/observations/101003881	48.0711	16.3585	FALSE	Austria	Nieder√∂sterreich		Culicidae
101003940	2021-09-08	2741410	eliegaget	CC-BY-NC	https://www.inaturalist.org/observations/101003940	48.0711	16.3585	FALSE	Austria	Nieder√∂sterreich		Culicidae
101013653	2021-11-13	5099803	valentinbreitler	CC-BY-NC	https://www.inaturalist.org/observations/101013653	47.4938	15.3987	FALSE	Austria	Steiermark	M√ºrzzuschlag	Culicidae
101080185	2021-09-10	2741410	eliegaget	CC-BY-NC	https://www.inaturalist.org/observations/101080185	48.0711	16.3585	FALSE	Austria	Nieder√∂sterreich		Culicidae
101103388	2021-09-14	2741410	eliegaget	CC-BY-NC	https://www.inaturalist.org/observations/101103388	48.0711	16.3585	FALSE	Austria	Nieder√∂sterreich		Culicidae
101183441	2021-10-10	5133899	sebastiankrejci	CC-BY-NC	https://www.inaturalist.org/observations/101183441	47.5372	15.2372	FALSE	Austria	Steiermark	Bruck an der Mur	Culicidae
101186695	2021-06-01	4660910	martin_der_prinz	CC-BY-NC	https://www.inaturalist.org/observations/101186695	48.0045	16.2719	FALSE	Austria	Nieder√∂sterreich		Culicidae
101205599	2021-09-16	2741410	eliegaget	CC-BY-NC	https://www.inaturalist.org/observations/101205599	48.0714	16.3583	FALSE	Austria	Nieder√∂sterreich		Culicidae
101314691	2021-10-21	5096170	jacopooo	CC-BY-NC	https://www.inaturalist.org/observations/101314691	47.0626	15.4486	FALSE	Austria	Steiermark	Graz	Culicidae
101552996	2021-09-23	2741410	eliegaget	CC-BY-NC	https://www.inaturalist.org/observations/101552996	48.0714	16.3583	FALSE	Austria	Nieder√∂sterreich		Culicidae
101626820	2021-11-08	5124471	jessi_prenner	CC-BY-NC	https://www.inaturalist.org/observations/101626820	47.0232	15.4328	FALSE	Austria	Steiermark	Graz	Culicidae
101679890	2021-11-21	890527	philpav	CC-BY-NC-SA	https://www.inaturalist.org/observations/101679890	47.8428	16.0498	FALSE	Austria	Nieder√∂sterreich		Culicidae
101757239	2021-08-02	2175033	davidsandler	CC-BY	https://www.inaturalist.org/observations/101757239	48.5703	14.8798	FALSE	Austria	Nieder√∂sterreich		Culicidae
101784197	2021-11-23	4868226	alexandra676		https://www.inaturalist.org/observations/101784197	47.0842	15.4441	FALSE	Austria	Steiermark	Graz	Culicidae
101824118	2021-11-15	3730218	lea153		https://www.inaturalist.org/observations/101824118	47.0776	15.4505	FALSE	Austria	Steiermark	Graz	Culicidae
102167289	2021-10-15	2175033	davidsandler	CC-BY	https://www.inaturalist.org/observations/102167289	48.3888	15.1558	FALSE	Austria	Nieder√∂sterreich		Culicidae
102306424	2021-11-06	2741410	eliegaget	CC-BY-NC	https://www.inaturalist.org/observations/102306424	48.0714	16.3583	FALSE	Austria	Nieder√∂sterreich		Culicidae
102671408	2021-12-07	5111300	leaegger	CC-BY-NC	https://www.inaturalist.org/observations/102671408	47.0668	15.4472	FALSE	Austria	Steiermark	Graz	Culicidae
102706068	2021-12-08	5204937	michi_keipper	CC-BY-NC	https://www.inaturalist.org/observations/102706068	46.6133	14.2685	FALSE	Austria	K√§rnten	Klagenfurt	Culicidae
102886523	2021-07-12	4020155	xespok	CC-BY-NC	https://www.inaturalist.org/observations/102886523	46.914	13.8779	FALSE	Austria	K√§rnten		Culicidae
102921578	2021-07-12	4020155	xespok	CC-BY-NC	https://www.inaturalist.org/observations/102921578	46.914	13.8779	FALSE	Austria	K√§rnten		Culicidae
102921896	2021-07-12	4020155	xespok	CC-BY-NC	https://www.inaturalist.org/observations/102921896	46.914	13.8779	FALSE	Austria	K√§rnten		Culicidae
103040524	2021-12-14	4242050	josef-schmid	CC-BY-NC	https://www.inaturalist.org/observations/103040524	46.8722	15.8566	FALSE	Austria	Steiermark	Feldbach	Culicidae
103090240	2021-08-12	2619901	paulaner	CC-BY-NC	https://www.inaturalist.org/observations/103090240	48.0455	16.2765	FALSE	Austria	Nieder√∂sterreich		Culicidae
103519740	2021-12-23	4242050	josef-schmid	CC-BY-NC	https://www.inaturalist.org/observations/103519740	46.8724	15.8564	FALSE	Austria	Steiermark	Feldbach	Culicidae
103637525	2021-09-23	2457002	gurucumi	CC-BY	https://www.inaturalist.org/observations/103637525	47.0914	15.4351	FALSE	Austria	Steiermark	Graz	Culicidae
103676677	2021-12-26	5103568	nina_schroefl	CC-BY-NC	https://www.inaturalist.org/observations/103676677	47.5853	15.6744	FALSE	Austria	Steiermark	M√ºrzzuschlag	Culicidae
103949348	2021-12-30	960916	szucsich	CC-BY-NC	https://www.inaturalist.org/observations/103949348	47.8117	16.56	FALSE	Austria	Burgenland		Culicidae
104190766	2021-10-05	5242603	leonietanzer	CC-BY-NC	https://www.inaturalist.org/observations/104190766	47.3533	15.6941	FALSE	Austria	Steiermark		Culicidae
104297379	2021-11-07	5131037	jk1506	CC-BY-NC	https://www.inaturalist.org/observations/104297379	48.2404	14.3683	FALSE	Austria	Ober√∂sterreich	Linz	Culicidae
104352557	2021-11-20	5242603	leonietanzer	CC-BY-NC	https://www.inaturalist.org/observations/104352557	47.4116	15.7255	FALSE	Austria	Steiermark		Culicidae
104567903	2021-10-25	5124471	jessi_prenner	CC-BY-NC	https://www.inaturalist.org/observations/104567903	47.0238	15.4332	FALSE	Austria	Steiermark	Graz	Culicidae
104589757	2022-01-08	5118165	sophiedeutsch	CC-BY-NC	https://www.inaturalist.org/observations/104589757	47.5407	15.5583	FALSE	Austria	Steiermark	M√ºrzzuschlag	Culicidae
104592346	2021-11-04	5119417	megi_	CC-BY-NC	https://www.inaturalist.org/observations/104592346	47.0685	15.4426	FALSE	Austria	Steiermark	Graz	Culicidae
104981035	2021-12-24	5087737	last83		https://www.inaturalist.org/observations/104981035	47.0766	15.1311	FALSE	Austria	Steiermark		Culicidae
105204998	2022-01-19	5133102	lauramaria_winkler	CC-BY-NC	https://www.inaturalist.org/observations/105204998	46.9554	15.9888	FALSE	Austria	Steiermark	Feldbach	Culicidae
105212801	2022-01-19	4567818	hati_1		https://www.inaturalist.org/observations/105212801	47.2306	15.6149	FALSE	Austria	Steiermark		Culicidae
105351914	2021-10-14	5096161	florentinarinner	CC-BY-NC	https://www.inaturalist.org/observations/105351914	47.1331	15.447	FALSE	Austria	Steiermark		Culicidae
105385638	2022-01-22	5133102	lauramaria_winkler	CC-BY-NC	https://www.inaturalist.org/observations/105385638	46.9554	15.9888	FALSE	Austria	Steiermark	Feldbach	Culicidae
105660518	2022-01-27	5133534	eliko29	CC-BY-NC	https://www.inaturalist.org/observations/105660518	47.0626	16.3273	FALSE	Austria	Burgenland		Culicidae
105711866	2021-10-11	5087866	hannahhoeller	CC-BY-NC	https://www.inaturalist.org/observations/105711866	47.3871	15.0925	FALSE	Austria	Steiermark		Culicidae
105721063	2021-09-25	3300737	isadoraisadorable	CC-BY-NC	https://www.inaturalist.org/observations/105721063	48.2033	16.4057	FALSE	Austria	Wien	Wien	Aedes albopictus	F
105775979	2021-12-17	5311962	julia9898	CC-BY-NC	https://www.inaturalist.org/observations/105775979	47.0593	15.4456	FALSE	Austria	Steiermark	Graz	Culicidae
105860459	2022-01-18	5133102	lauramaria_winkler	CC-BY-NC	https://www.inaturalist.org/observations/105860459	46.9554	15.9888	FALSE	Austria	Steiermark	Feldbach	Culicidae
105861083	2021-11-04	5133102	lauramaria_winkler	CC-BY-NC	https://www.inaturalist.org/observations/105861083	46.9554	15.9888	FALSE	Austria	Steiermark	Feldbach	Culicidae
105895325	2022-01-31	5133534	eliko29	CC-BY-NC	https://www.inaturalist.org/observations/105895325	47.1084	16.1184	FALSE	Austria	Burgenland		Culicidae
107054207	2020-08-08	4725019	adinie	CC-BY-NC	https://www.inaturalist.org/observations/107054207	46.9485	16.1039	FALSE	Austria	Burgenland		Culicidae
107324301	2022-02-23	4242050	josef-schmid	CC-BY-NC	https://www.inaturalist.org/observations/107324301	46.7953	15.7413	FALSE	Austria	Steiermark	Radkersburg	Culicidae
108098480	2022-03-07	2606942	ma_sche	CC-BY	https://www.inaturalist.org/observations/108098480	48.49	15.6963	FALSE	Austria	Nieder√∂sterreich	Krems-Land	Culicidae
108102203	2021-11-22	4355453	juliamep	CC-BY-NC	https://www.inaturalist.org/observations/108102203	47.115	15.4065	FALSE	Austria	Steiermark	Graz	Culicidae
108871850	2012-06-17	5195047	ingridaltmann	CC-BY-NC	https://www.inaturalist.org/observations/108871850	46.6011	13.4777	FALSE	Austria	K√§rnten		Culicidae
108956140	2006-06-16	5195047	ingridaltmann	CC-BY-NC	https://www.inaturalist.org/observations/108956140	47.9521	16.7718	FALSE	Austria	Burgenland		Culicidae
110517051	2021-10-20	2457002	gurucumi	CC-BY	https://www.inaturalist.org/observations/110517051	47.1438	15.5603	TRUE	Austria	Steiermark	Graz	Aedes japonicus	F
111004991	2010-07-31	3681584	linnes_nightmare	CC-BY-NC	https://www.inaturalist.org/observations/111004991	48.2229	16.2677	FALSE	Austria	Wien	Wien	Culicidae
112976057	2022-04-26	5390964	kaeferkefir420	CC-BY-NC	https://www.inaturalist.org/observations/112976057	48.2085	16.3434	FALSE	Austria	Wien	Wien	Culicidae
113070592	2022-04-27	4242050	josef-schmid	CC-BY-NC	https://www.inaturalist.org/observations/113070592	46.8727	15.8562	FALSE	Austria	Steiermark	Feldbach	Aedes japonicus	F
113597518	2022-04-29	4740255	chranich	CC-BY-NC	https://www.inaturalist.org/observations/113597518	47.2705	11.373	FALSE	Austria	Tirol	Innsbruck	Aedes japonicus	F
113597924	2022-04-29	4740255	chranich	CC-BY-NC	https://www.inaturalist.org/observations/113597924	47.2708	11.3728	FALSE	Austria	Tirol	Innsbruck	Culicidae
114598048	2022-05-02	4146852	markus_braun	CC-BY-NC	https://www.inaturalist.org/observations/114598048	48.1734	15.6072	FALSE	Austria	Nieder√∂sterreich		Culicidae
115137269	2014-08-06	3681584	linnes_nightmare	CC-BY-NC	https://www.inaturalist.org/observations/115137269	47.3134	15.8557	TRUE	Austria	Steiermark	Hartberg	Culicidae
115200225	2022-05-03	4023289	oe5gho	CC-BY	https://www.inaturalist.org/observations/115200225	48.2414	14.425	FALSE	Austria	Ober√∂sterreich		Culicidae
115524426	2022-05-04	3078378	paulsch	CC-BY-NC	https://www.inaturalist.org/observations/115524426	46.7278	15.6205	FALSE	Austria	Steiermark		Culicidae
115937544	2022-04-29	827504	gernotkunz	CC-BY-NC	https://www.inaturalist.org/observations/115937544	47.2041	15.3491	FALSE	Austria	Steiermark		Culicidae
115937545	2022-04-29	827504	gernotkunz	CC-BY-NC	https://www.inaturalist.org/observations/115937545	47.2041	15.3491	FALSE	Austria	Steiermark		Culicidae
116716910	2022-05-12	1760114	tobiasschnberg	CC0	https://www.inaturalist.org/observations/116716910	47.1517	9.82719	FALSE	Austria	Vorarlberg		Aedes japonicus	F
116734191	2022-05-12	1842195	hyacinthus	CC-BY	https://www.inaturalist.org/observations/116734191	48.0425	14.3834	FALSE	Austria	Ober√∂sterreich	Steyr	Culicidae
117655643	2022-05-18	477431	carnifex	CC0	https://www.inaturalist.org/observations/117655643	48.2489	16.3796	FALSE	Austria	Wien	Wien	Culicidae
117855198	2022-05-20	960916	szucsich	CC-BY-NC	https://www.inaturalist.org/observations/117855198	48.2044	16.357	FALSE	Austria	Wien	Wien	Culicidae
118074192	2022-05-21	3154758	j_stangl	CC-BY-NC	https://www.inaturalist.org/observations/118074192	47.1232	15.3733	FALSE	Austria	Steiermark		Culicidae
118095996	2022-05-20	4755604	xeniorn	CC-BY	https://www.inaturalist.org/observations/118095996	48.1878	16.3833	FALSE	Austria	Wien	Wien	Culicidae
118095998	2022-05-21	4755604	xeniorn	CC-BY	https://www.inaturalist.org/observations/118095998	48.1912	16.391	FALSE	Austria	Wien	Wien	Culicidae
118239871	2022-05-22	2500761	alexcm	CC-BY-NC	https://www.inaturalist.org/observations/118239871	48.1254	16.2585	FALSE	Austria	Nieder√∂sterreich		Aedes japonicus	F
118333323	2022-05-22	3949919	mani_raab	CC-BY-NC	https://www.inaturalist.org/observations/118333323	48.3248	14.2654	FALSE	Austria	Ober√∂sterreich	Linz	Aedes japonicus	F
118416094	2022-05-23	3949919	mani_raab	CC-BY-NC	https://www.inaturalist.org/observations/118416094	48.3263	14.349	FALSE	Austria	Ober√∂sterreich		Aedes japonicus	F
118511948	2022-05-24	3678253	steffen_boehm		https://www.inaturalist.org/observations/118511948	47.0556	15.4526	FALSE	Austria	Steiermark	Graz	Culicidae
118821978	2022-05-23	5133127	katrin75		https://www.inaturalist.org/observations/118821978	46.7698	14.4103	FALSE	Austria	K√§rnten		Culicidae
118967411	2022-05-27	5735687	sebastian_pro		https://www.inaturalist.org/observations/118967411	47.122	15.4896	FALSE	Austria	Steiermark	Graz	Aedes japonicus	F
119026579	2022-05-27	2332904	quini	CC-BY-NC	https://www.inaturalist.org/observations/119026579	47.1219	15.4893	FALSE	Austria	Steiermark	Graz	Aedes japonicus	F
119026989	2022-05-27	2332904	quini	CC-BY-NC	https://www.inaturalist.org/observations/119026989	47.1219	15.4891	FALSE	Austria	Steiermark	Graz	Aedes japonicus	F
119056440	2022-05-28	4057257	uwekozina	CC-BY-NC	https://www.inaturalist.org/observations/119056440	47.0784	15.4811	FALSE	Austria	Steiermark	Graz	Aedes japonicus	F
119217975	2022-05-27	5124543	annawelser	CC-BY-NC	https://www.inaturalist.org/observations/119217975	47.1226	15.4895	FALSE	Austria	Steiermark	Graz	Aedes japonicus	F
119221162	2022-05-27	5124425	evaramsebner	CC-BY-NC	https://www.inaturalist.org/observations/119221162	47.1217	15.4903	FALSE	Austria	Steiermark	Graz	Aedes japonicus	M
119229958	2022-05-27	5110457	selinakemmer	CC-BY-NC	https://www.inaturalist.org/observations/119229958	47.1219	15.4897	FALSE	Austria	Steiermark	Graz	Aedes japonicus	F
119332264	2022-05-27	5097416	annagreilberger	CC-BY-NC	https://www.inaturalist.org/observations/119332264	47.122	15.4896	FALSE	Austria	Steiermark	Graz	Aedes japonicus	F
119611732	2022-05-31	5271030	legolas1	CC-BY-NC	https://www.inaturalist.org/observations/119611732	48.209	16.3489	FALSE	Austria	Wien	Wien	Culicidae
119637452	2022-05-27	5096774	lindapieber	CC-BY-NC	https://www.inaturalist.org/observations/119637452	47.1217	15.4888	FALSE	Austria	Steiermark	Graz	Aedes japonicus	F
119707407	2022-06-01	4491137	gerlinde_obermoser		https://www.inaturalist.org/observations/119707407	47.2687	15.3355	FALSE	Austria	Steiermark		Aedes japonicus	F
119751710	2022-06-01	827504	gernotkunz	CC-BY-NC	https://www.inaturalist.org/observations/119751710	47.7663	16.8031	FALSE	Austria	Burgenland		Culicidae
119764753	2022-06-01	1421951	meli_gr		https://www.inaturalist.org/observations/119764753	47.9186	16.8854	FALSE	Austria	Burgenland		Culicidae
119896992	2022-06-02	3715279	thoni	CC-BY-NC	https://www.inaturalist.org/observations/119896992	47.5803	15.4895	FALSE	Austria	Steiermark	M√ºrzzuschlag	Aedes japonicus	F
119911386	2022-06-02	3153779	andi898	CC-BY-NC	https://www.inaturalist.org/observations/119911386	47.7186	17.0657	FALSE	Austria	Burgenland		Culicidae
119931317	2022-06-02	4932217	michaelmeuse	CC-BY-NC	https://www.inaturalist.org/observations/119931317	47.2584	11.3983	FALSE	Austria	Tirol	Innsbruck	Aedes japonicus	F
120160678	2022-06-04	3006676	francine_	CC-BY-NC	https://www.inaturalist.org/observations/120160678	48.2313	16.335	FALSE	Austria	Wien	Wien	Culicidae
120351911	2022-05-27	5099707	laura_12b	CC-BY-NC	https://www.inaturalist.org/observations/120351911	47.1218	15.4893	FALSE	Austria	Steiermark	Graz	Aedes japonicus	F
120369077	2022-06-05	4868226	alexandra676		https://www.inaturalist.org/observations/120369077	47.0819	15.4572	FALSE	Austria	Steiermark	Graz	Culicidae
120488212	2022-06-02	3726175	thomas_oswald	CC-BY	https://www.inaturalist.org/observations/120488212	46.9456	15.506	FALSE	Austria	Steiermark		Culicidae
120797282	2022-05-31	1834103	gizz55		https://www.inaturalist.org/observations/120797282	47.7686	16.7668	FALSE	Austria	Burgenland		Culicidae
121002430	2022-06-09	4023289	oe5gho	CC-BY	https://www.inaturalist.org/observations/121002430	48.0913	14.2707	FALSE	Austria	Ober√∂sterreich		Aedes japonicus	F
121018323	2022-06-01	827504	gernotkunz	CC-BY-NC	https://www.inaturalist.org/observations/121018323	47.7694	16.7664	FALSE	Austria	Burgenland		Culicidae
121209487	2022-06-05	3210451	wernerr	CC-BY-NC	https://www.inaturalist.org/observations/121209487	48.2266	16.1602	FALSE	Austria	Nieder√∂sterreich		Culicidae
121372071	2022-06-11	1078958	birgits		https://www.inaturalist.org/observations/121372071	46.6054	14.2637	FALSE	Austria	K√§rnten	Klagenfurt	Culicidae
121401731	2022-06-11	5096774	lindapieber	CC-BY-NC	https://www.inaturalist.org/observations/121401731	47.0776	15.5764	FALSE	Austria	Steiermark		Culicidae
121576578	2022-06-12	2403682	thomaszuna-kratky	CC-BY-NC	https://www.inaturalist.org/observations/121576578	48.5393	15.6891	FALSE	Austria	Nieder√∂sterreich	Krems-Land	Culicidae
121582463	2022-06-12	3175741	rainer_jellinek	CC-BY-NC	https://www.inaturalist.org/observations/121582463	48.0878	16.094	FALSE	Austria	Nieder√∂sterreich		Culicidae
122125297	2022-06-17	3711866	alexanderebner	CC-BY-NC	https://www.inaturalist.org/observations/122125297	47.5269	15.4969	FALSE	Austria	Steiermark	M√ºrzzuschlag	Culicidae
122384139	2022-06-15	477431	carnifex	CC0	https://www.inaturalist.org/observations/122384139	48.1334	16.2416	FALSE	Austria	Wien	Wien	Aedes japonicus	F
122516133	2022-06-19	4308504	werner_schuster	CC-BY	https://www.inaturalist.org/observations/122516133	46.8865	15.629	FALSE	Austria	Steiermark	Feldbach	Aedes japonicus	F
122528709	2022-06-16	3726175	thomas_oswald	CC-BY	https://www.inaturalist.org/observations/122528709	47.076	14.0455	FALSE	Austria	Steiermark		Culicidae
122684355	2022-06-20	477431	carnifex	CC0	https://www.inaturalist.org/observations/122684355	48.2223	16.3417	FALSE	Austria	Wien	Wien	Culicidae
122926098	2022-06-22	4752818	sebastianwildauer	CC-BY-NC	https://www.inaturalist.org/observations/122926098	47.2639	11.4673	FALSE	Austria	Tirol		Aedes japonicus	F
123055962	2022-06-23	2500761	alexcm	CC-BY-NC	https://www.inaturalist.org/observations/123055962	48.1239	16.2574	FALSE	Austria	Nieder√∂sterreich		Culicidae
123805656	2022-06-28	2606942	ma_sche	CC-BY	https://www.inaturalist.org/observations/123805656	48.4899	15.696	FALSE	Austria	Nieder√∂sterreich	Krems-Land	Culicidae
123815430	2022-06-25	5402988	cosimo_costanzia	CC-BY	https://www.inaturalist.org/observations/123815430	47.1256	10.0418	FALSE	Austria	Vorarlberg		Culicidae
123973376	2022-06-29	960916	szucsich	CC-BY-NC	https://www.inaturalist.org/observations/123973376	48.1946	16.3669	FALSE	Austria	Wien	Wien	Culicidae
123996133	2022-06-29	2606942	ma_sche	CC-BY	https://www.inaturalist.org/observations/123996133	48.4897	15.6961	FALSE	Austria	Nieder√∂sterreich	Krems-Land	Aedes japonicus	F
124110603	2022-06-29	4057257	uwekozina	CC-BY-NC	https://www.inaturalist.org/observations/124110603	47.0783	15.4811	FALSE	Austria	Steiermark	Graz	Culicidae
124123512	2022-06-18	4567818	hati_1		https://www.inaturalist.org/observations/124123512	47.2238	15.7932	FALSE	Austria	Steiermark	Hartberg	Culicidae
124563208	2022-07-03	3828458	vivaxylocopa	CC-BY-NC	https://www.inaturalist.org/observations/124563208	46.9918	15.9393	FALSE	Austria	Steiermark	Feldbach	Culicidae
124633369	2022-07-03	2606942	ma_sche	CC-BY	https://www.inaturalist.org/observations/124633369	48.5915	15.3932	FALSE	Austria	Nieder√∂sterreich		Culicidae
124633567	2022-07-03	2606942	ma_sche	CC-BY	https://www.inaturalist.org/observations/124633567	48.5915	15.3932	FALSE	Austria	Nieder√∂sterreich		Culicidae
125141529	2022-07-06	2329752	pia_marterer	CC-BY-NC	https://www.inaturalist.org/observations/125141529	46.9834	15.4326	FALSE	Austria	Steiermark		Culicidae
125151391	2022-07-06	5127111	leabraun	CC-BY-NC	https://www.inaturalist.org/observations/125151391	46.9841	15.4306	FALSE	Austria	Steiermark		Culicidae
125155804	2022-07-06	5127111	leabraun	CC-BY-NC	https://www.inaturalist.org/observations/125155804	46.9843	15.4303	FALSE	Austria	Steiermark		Culicidae
125321418	2022-07-06	2332965	dajana1		https://www.inaturalist.org/observations/125321418	46.984	15.4303	FALSE	Austria	Steiermark		Culicidae
125980381	2022-07-12	3726224	emanuelkern	CC-BY	https://www.inaturalist.org/observations/125980381	47.4827	14.0062	FALSE	Austria	Steiermark		Culicidae
126176292	2022-07-13	2606942	ma_sche	CC-BY	https://www.inaturalist.org/observations/126176292	48.1855	16.2664	FALSE	Austria	Wien	Wien	Culicidae
126241966	2022-07-14	2883343	kupferglucke	CC-BY	https://www.inaturalist.org/observations/126241966	47.2747	14.7746	FALSE	Austria	Steiermark	Knittelfeld	Culicidae
126245491	2022-07-14	1583278	mchofer	CC-BY-NC	https://www.inaturalist.org/observations/126245491	48.2509	14.6476	FALSE	Austria	Ober√∂sterreich		Culicidae
126321029	2022-05-27	1922575	gerrit_oehm	CC-BY-NC	https://www.inaturalist.org/observations/126321029	48.1427	16.9256	FALSE	Austria	Nieder√∂sterreich		Culicidae
126400652	2022-07-12	477431	carnifex	CC0	https://www.inaturalist.org/observations/126400652	48.2223	16.3417	FALSE	Austria	Wien	Wien	Culicidae
126528394	2022-06-26	4827903	migru	CC-BY	https://www.inaturalist.org/observations/126528394	48.2208	16.3604	FALSE	Austria	Wien	Wien	Culicidae
126650864	2022-07-13	4057257	uwekozina	CC-BY-NC	https://www.inaturalist.org/observations/126650864	47.0784	15.4811	FALSE	Austria	Steiermark	Graz	Culicidae
126686692	2022-07-17	2329716	valerianstaudinger	CC-BY-NC	https://www.inaturalist.org/observations/126686692	47.1269	15.4366	FALSE	Austria	Steiermark		Culicidae
126687560	2022-07-17	4323624	hederahelix	CC-BY-NC	https://www.inaturalist.org/observations/126687560	48.2421	16.3947	FALSE	Austria	Wien	Wien	Culicidae
127326338	2022-07-22	4660910	martin_der_prinz	CC-BY-NC	https://www.inaturalist.org/observations/127326338	48.0044	16.2719	FALSE	Austria	Nieder√∂sterreich		Culicidae
127472306	2022-07-23	3078955	xandorneun		https://www.inaturalist.org/observations/127472306	47.502	9.78816	TRUE	Austria	Vorarlberg		Culicidae
127481768	2022-07-23	4057257	uwekozina	CC-BY-NC	https://www.inaturalist.org/observations/127481768	47.086	15.4294	FALSE	Austria	Steiermark	Graz	Aedes japonicus	F
127490970	2022-07-22	1818525	per-hoffmann-olsen	CC-BY-NC	https://www.inaturalist.org/observations/127490970	48.1331	16.2415	FALSE	Austria	Wien	Wien	Aedes japonicus	F
127543620	2022-07-23	2606942	ma_sche	CC-BY	https://www.inaturalist.org/observations/127543620	48.4898	15.6963	FALSE	Austria	Nieder√∂sterreich	Krems-Land	Culicidae
127905561	2022-07-22	477431	carnifex	CC0	https://www.inaturalist.org/observations/127905561	48.1331	16.2414	FALSE	Austria	Wien	Wien	Aedes japonicus	F
128418455	2022-07-28	5731736	scapula	CC-BY-NC	https://www.inaturalist.org/observations/128418455	47.7087	13.6386	FALSE	Austria	Ober√∂sterreich		Culicidae
128427191	2022-07-28	5963805	denisepletschnig	CC-BY-NC	https://www.inaturalist.org/observations/128427191	46.6562	15.5221	FALSE	Austria	Steiermark		Culicidae
128427389	2022-07-28	1937135	dennisbeck91	CC-BY-NC	https://www.inaturalist.org/observations/128427389	46.6563	15.5225	FALSE	Austria	Steiermark		Culicidae
128572653	2022-07-30	5672138	gerald154		https://www.inaturalist.org/observations/128572653	47.584	9.77834	FALSE	Austria	Vorarlberg		Aedes japonicus	F
128767147	2022-07-22	2032730	waldgeist	CC-BY	https://www.inaturalist.org/observations/128767147	48.1332	16.2414	FALSE	Austria	Wien	Wien	Culicidae
128780200	2022-07-31	5103492	melanie_puchmann		https://www.inaturalist.org/observations/128780200	47.5897	14.631	FALSE	Austria	Steiermark		Culicidae
128780495	2022-07-31	5103492	melanie_puchmann		https://www.inaturalist.org/observations/128780495	47.59	14.6311	FALSE	Austria	Steiermark		Culicidae
128790459	2022-07-22	2032730	waldgeist	CC-BY	https://www.inaturalist.org/observations/128790459	48.1332	16.2415	FALSE	Austria	Wien	Wien	Aedes japonicus	F
128885061	2022-08-01	4953483	kittsee	CC-BY-NC	https://www.inaturalist.org/observations/128885061	48.0899	17.0625	FALSE	Austria	Burgenland		Culicidae
129001417	2022-08-01	4110009	elias_muller		https://www.inaturalist.org/observations/129001417	46.8871	15.1022	FALSE	Austria	Steiermark		Aedes japonicus	F
129034487	2022-08-01	5922981	emlucora	CC-BY-NC	https://www.inaturalist.org/observations/129034487	47.0691	15.4532	FALSE	Austria	Steiermark	Graz	Culicidae
129408441	2022-08-04	3202462	margarete6		https://www.inaturalist.org/observations/129408441	48.31	16.3888	FALSE	Austria	Wien	Wien	Culicidae
129727182	2022-06-26	827504	gernotkunz	CC-BY-NC	https://www.inaturalist.org/observations/129727182	48.5775	16.3898	FALSE	Austria	Nieder√∂sterreich		Aedes japonicus	F
129834307	2022-08-07	5804212	sonja255		https://www.inaturalist.org/observations/129834307	48.0766	14.6466	FALSE	Austria	Nieder√∂sterreich		Culicidae
130243462	2022-08-10	1877700	wario512	CC-BY	https://www.inaturalist.org/observations/130243462	48.2101	16.3465	FALSE	Austria	Wien	Wien	Aedes japonicus	F
131057334	2022-08-16	2874583	jwebhofer	CC-BY-NC	https://www.inaturalist.org/observations/131057334	48.223	16.3094	FALSE	Austria	Wien	Wien	Culicidae
131362305	2022-06-02	827504	gernotkunz	CC-BY-NC	https://www.inaturalist.org/observations/131362305	47.9432	16.8615	FALSE	Austria	Burgenland		Culicidae
132247642	2022-08-25	2930936	anaxvp		https://www.inaturalist.org/observations/132247642	48.2202	16.3837	FALSE	Austria	Wien	Wien	Culicidae
132466214	2022-08-26	1877700	wario512	CC-BY	https://www.inaturalist.org/observations/132466214	48.2671	16.3245	FALSE	Austria	Wien	Wien	Culicidae
132579635	2022-08-27	5902599	tiefes	CC-BY-NC	https://www.inaturalist.org/observations/132579635	47.9709	13.9888	FALSE	Austria	Ober√∂sterreich		Culicidae
132932067	2022-08-30	2397403	armin15		https://www.inaturalist.org/observations/132932067	48.1987	15.0805	FALSE	Austria	Nieder√∂sterreich		Culicidae
132999909	2022-08-30	4065983	wolfgangbacher	CC0	https://www.inaturalist.org/observations/132999909	47.0274	11.463	FALSE	Austria	Tirol		Culicidae
132999916	2022-08-30	4065983	wolfgangbacher	CC0	https://www.inaturalist.org/observations/132999916	47.0274	11.463	FALSE	Austria	Tirol		Culicidae
133061408	2022-08-31	4242050	josef-schmid	CC-BY-NC	https://www.inaturalist.org/observations/133061408	46.8731	15.8562	FALSE	Austria	Steiermark	Feldbach	Culicidae
133593756	2022-09-04	4827903	migru	CC-BY	https://www.inaturalist.org/observations/133593756	48.2392	16.2759	FALSE	Austria	Wien	Wien	Culicidae
134019312	2022-05-21	711946	philipolbrich		https://www.inaturalist.org/observations/134019312	47.8894	16.6266	FALSE	Austria	Burgenland		Culicidae
134144049	2022-05-27	5124541	coffeeelena	CC-BY-NC	https://www.inaturalist.org/observations/134144049	47.1226	15.4895	FALSE	Austria	Steiermark	Graz	Aedes japonicus	F
134270313	2022-09-08	4065983	wolfgangbacher	CC0	https://www.inaturalist.org/observations/134270313	47.0858	11.474	FALSE	Austria	Tirol		Culicidae
135398561	2022-09-17	3726175	thomas_oswald	CC-BY	https://www.inaturalist.org/observations/135398561	47.0526	15.4421	FALSE	Austria	Steiermark	Graz	Aedes albopictus	F
136013696	2022-09-18	6177622	christophweber	CC-BY-NC	https://www.inaturalist.org/observations/136013696	47.4643	15.3286	FALSE	Austria	Steiermark	Bruck an der Mur	Aedes japonicus	F
136472906	2022-09-25	4323624	hederahelix	CC-BY-NC	https://www.inaturalist.org/observations/136472906	48.1779	16.3311	FALSE	Austria	Wien	Wien	Culicidae
136593708	2022-09-26	1877700	wario512	CC-BY	https://www.inaturalist.org/observations/136593708	48.2126	16.3482	FALSE	Austria	Wien	Wien	Culicidae
136791843	2022-09-28	5987929	barbarakl	CC-BY-NC	https://www.inaturalist.org/observations/136791843	48.1071	14.8699	FALSE	Austria	Nieder√∂sterreich		Aedes japonicus	F
137033705	2022-07-06	3726175	thomas_oswald	CC-BY	https://www.inaturalist.org/observations/137033705	46.9844	15.4316	FALSE	Austria	Steiermark		Aedes japonicus	F
137135801	2022-10-01	5119014	irinavagner	CC-BY-NC	https://www.inaturalist.org/observations/137135801	47.3969	15.1267	FALSE	Austria	Steiermark		suspected Aedes japonicus	F
137148691	2022-10-01	3828458	vivaxylocopa	CC-BY-NC	https://www.inaturalist.org/observations/137148691	46.9948	15.9432	FALSE	Austria	Steiermark	Feldbach	Culicidae
137148727	2022-10-01	3828458	vivaxylocopa	CC-BY-NC	https://www.inaturalist.org/observations/137148727	46.9948	15.9432	FALSE	Austria	Steiermark	Feldbach	Culicidae
137738708	2022-10-05	6211434	mepe	CC-BY-NC	https://www.inaturalist.org/observations/137738708	47.0819	15.4382	FALSE	Austria	Steiermark	Graz	Culicidae
137752060	2022-10-05	477431	carnifex	CC0	https://www.inaturalist.org/observations/137752060	48.2223	16.3417	FALSE	Austria	Wien	Wien	Culicidae
137900441	2022-10-06	1485790	cpu	CC0	https://www.inaturalist.org/observations/137900441	48.1349	16.2417	FALSE	Austria	Wien	Wien	Aedes japonicus	F
137900500	2022-10-06	1485790	cpu	CC0	https://www.inaturalist.org/observations/137900500	48.1349	16.2417	FALSE	Austria	Wien	Wien	Aedes japonicus	F
137947082	2022-10-08	6198147	vanessa_brandner		https://www.inaturalist.org/observations/137947082	47.3723	15.0879	FALSE	Austria	Steiermark		Culicidae
138007313	2022-10-08	2500761	alexcm	CC-BY-NC	https://www.inaturalist.org/observations/138007313	48.03	16.2534	FALSE	Austria	Nieder√∂sterreich		suspected Aedes japonicus	F
138033714	2022-10-07	6228759	tina__w	CC-BY-NC	https://www.inaturalist.org/observations/138033714	47.0814	15.4001	FALSE	Austria	Steiermark	Graz	Culicidae
138101914	2022-10-06	6225420	davidaufegger	CC-BY-NC	https://www.inaturalist.org/observations/138101914	47.1415	15.3561	FALSE	Austria	Steiermark		Culicidae
138123454	2022-10-09	5502269	tobiasgratzer	CC-BY	https://www.inaturalist.org/observations/138123454	46.9798	15.4331	FALSE	Austria	Steiermark		Aedes japonicus	F
138356705	2022-10-10	4712973	jauker70	CC-BY-NC	https://www.inaturalist.org/observations/138356705	48.1806	15.922	FALSE	Austria	Nieder√∂sterreich		Aedes japonicus	F
138509281	2022-10-12	6231517	nicole_koller	CC-BY-NC	https://www.inaturalist.org/observations/138509281	47.0349	15.3923	FALSE	Austria	Steiermark	Graz	Aedes japonicus	F
138510034	2022-10-12	6195588	wanz_julia	CC-BY-NC	https://www.inaturalist.org/observations/138510034	47.036	15.3907	FALSE	Austria	Steiermark	Graz	Aedes japonicus	F
138548402	2022-10-12	6226251	bruellmeir_katharina	CC-BY-NC	https://www.inaturalist.org/observations/138548402	47.0958	15.449	FALSE	Austria	Steiermark	Graz	suspected Aedes japonicus	F
138599025	2022-10-12	6231395	anna-lena_wallner	CC-BY-NC	https://www.inaturalist.org/observations/138599025	46.7326	13.6427	FALSE	Austria	K√§rnten		Culicidae
138691590	2022-10-14	6225409	korneliastreicher	CC-BY-NC	https://www.inaturalist.org/observations/138691590	47.0778	15.4511	FALSE	Austria	Steiermark	Graz	Culicidae
138730402	2022-10-14	6248816	valentin-prettner	CC-BY-NC	https://www.inaturalist.org/observations/138730402	47.0957	15.4503	FALSE	Austria	Steiermark	Graz	Culicidae
138734291	2022-10-14	5502269	tobiasgratzer	CC-BY	https://www.inaturalist.org/observations/138734291	47.0884	15.4326	FALSE	Austria	Steiermark	Graz	Aedes japonicus	F
138824292	2022-10-15	6230006	marilena_wilding	CC-BY-NC	https://www.inaturalist.org/observations/138824292	47.0972	15.3842	FALSE	Austria	Steiermark	Graz	Aedes japonicus	F
138965770	2022-10-16	5581442	florianro	CC-BY-NC	https://www.inaturalist.org/observations/138965770	47.2019	15.3554	FALSE	Austria	Steiermark		Aedes japonicus	F
138991721	2022-10-16	6225422	tobiasmair	CC-BY-NC	https://www.inaturalist.org/observations/138991721	47.0848	15.4642	FALSE	Austria	Steiermark	Graz	Aedes japonicus	F
138998881	2022-10-16	6225622	nina_neubauer	CC-BY-NC	https://www.inaturalist.org/observations/138998881	47.0864	15.4635	FALSE	Austria	Steiermark	Graz	Aedes japonicus	F
138998899	2022-10-16	6225622	nina_neubauer	CC-BY-NC	https://www.inaturalist.org/observations/138998899	47.0866	15.4662	FALSE	Austria	Steiermark	Graz	suspected Aedes japonicus	F
139026660	2022-10-16	6248816	valentin-prettner	CC-BY-NC	https://www.inaturalist.org/observations/139026660	47.0896	15.4631	FALSE	Austria	Steiermark	Graz	Culicidae
139090068	2022-10-14	6225218	a2kqst1b	CC-BY-NC	https://www.inaturalist.org/observations/139090068	47.0223	15.3943	FALSE	Austria	Steiermark	Graz	suspected Aedes japonicus	F
139093562	2022-10-17	3828458	vivaxylocopa	CC-BY-NC	https://www.inaturalist.org/observations/139093562	46.9948	15.9432	FALSE	Austria	Steiermark	Feldbach	Culicidae
139093563	2022-10-17	3828458	vivaxylocopa	CC-BY-NC	https://www.inaturalist.org/observations/139093563	46.9948	15.9432	FALSE	Austria	Steiermark	Feldbach	Culicidae
139128115	2022-10-16	1485790	cpu	CC0	https://www.inaturalist.org/observations/139128115	48.0677	16.2968	FALSE	Austria	Nieder√∂sterreich		Aedes japonicus	F
139131651	2022-10-17	4712973	jauker70	CC-BY-NC	https://www.inaturalist.org/observations/139131651	48.2634	16.7001	FALSE	Austria	Nieder√∂sterreich		Culicidae
139148170	2022-10-17	5169524	bertramschlemmer	CC-BY-NC	https://www.inaturalist.org/observations/139148170	47.085	15.4635	FALSE	Austria	Steiermark	Graz	Aedes japonicus	F
139164372	2022-10-17	6248816	valentin-prettner	CC-BY-NC	https://www.inaturalist.org/observations/139164372	47.0943	15.4508	FALSE	Austria	Steiermark	Graz	Culicidae
139209539	2022-10-18	3678253	steffen_boehm		https://www.inaturalist.org/observations/139209539	47.056	15.4528	FALSE	Austria	Steiermark	Graz	Culicidae
139243731	2022-10-18	6225456	doris194		https://www.inaturalist.org/observations/139243731	47.0859	15.4292	FALSE	Austria	Steiermark	Graz	Culicidae
139432945	2022-10-20	6231985	danban	CC-BY-NC	https://www.inaturalist.org/observations/139432945	47.0764	15.4404	FALSE	Austria	Steiermark	Graz	Culicidae
139505169	2022-10-21	6238195	kathiwitsch	CC-BY-NC	https://www.inaturalist.org/observations/139505169	46.7457	15.9014	FALSE	Austria	Steiermark	Radkersburg	Culicidae
139540235	2022-10-13	4065983	wolfgangbacher	CC0	https://www.inaturalist.org/observations/139540235	47.2414	13.1058	FALSE	Austria	Salzburg		Culicidae
139557651	2022-10-21	6208920	rspieler	CC-BY-NC	https://www.inaturalist.org/observations/139557651	46.616	14.2938	FALSE	Austria	K√§rnten	Klagenfurt	Culicidae
139653221	2022-10-22	5502269	tobiasgratzer	CC-BY	https://www.inaturalist.org/observations/139653221	46.6703	13.0541	FALSE	Austria	K√§rnten		Aedes japonicus	F
139756488	2022-10-23	6230006	marilena_wilding	CC-BY-NC	https://www.inaturalist.org/observations/139756488	47.1111	15.3085	FALSE	Austria	Steiermark		Aedes japonicus	F
139848626	2022-10-23	6228397	elenawndt	CC-BY-NC	https://www.inaturalist.org/observations/139848626	47.0545	15.1631	FALSE	Austria	Steiermark		Culicidae
139913804	2022-05-19	827504	gernotkunz	CC-BY-NC	https://www.inaturalist.org/observations/139913804	47.0498	15.4896	FALSE	Austria	Steiermark	Graz	Aedes japonicus	F
139989608	2022-10-25	6231395	anna-lena_wallner	CC-BY-NC	https://www.inaturalist.org/observations/139989608	47.0785	15.4586	FALSE	Austria	Steiermark	Graz	Culicidae
140049615	2022-10-24	1087948	kathrin_tangerner		https://www.inaturalist.org/observations/140049615	46.9909	15.3502	FALSE	Austria	Steiermark		Aedes japonicus	F
140060162	2022-10-26	2329745	lukas_pirkner	CC-BY-NC	https://www.inaturalist.org/observations/140060162	47.0782	15.4368	FALSE	Austria	Steiermark	Graz	Aedes japonicus	F
140071754	2022-10-26	6261504	elisabethgruber	CC-BY-NC	https://www.inaturalist.org/observations/140071754	47.0774	15.4593	FALSE	Austria	Steiermark	Graz	suspected Aedes japonicus	F
140173243	2022-10-22	5949115	john_joseph1		https://www.inaturalist.org/observations/140173243	48.2284	16.3635	FALSE	Austria	Wien	Wien	Culicidae
140187192	2022-10-27	6225415	doppelhofer	CC-BY-NC	https://www.inaturalist.org/observations/140187192	46.8127	15.2198	FALSE	Austria	Steiermark		Culicidae
140231534	2022-10-27	6208116	juliana_schneeberger	CC-BY-NC	https://www.inaturalist.org/observations/140231534	47.5429	15.5363	FALSE	Austria	Steiermark	M√ºrzzuschlag	Culicidae
140300739	2022-06-15	827504	gernotkunz	CC-BY-NC	https://www.inaturalist.org/observations/140300739	47.2307	16.0762	FALSE	Austria	Steiermark	Hartberg	Culicidae
140364511	2022-10-29	6231517	nicole_koller	CC-BY-NC	https://www.inaturalist.org/observations/140364511	47.9394	16.098	FALSE	Austria	Nieder√∂sterreich		Culicidae
140375991	2022-10-17	6225688	nadinewm		https://www.inaturalist.org/observations/140375991	47.0845	15.4563	FALSE	Austria	Steiermark	Graz	Culicidae
140410203	2022-06-15	827504	gernotkunz	CC-BY-NC	https://www.inaturalist.org/observations/140410203	47.2307	16.076	FALSE	Austria	Steiermark	Hartberg	Culicidae
140498213	2022-10-30	6282380	janalaura	CC-BY-NC	https://www.inaturalist.org/observations/140498213	47.0637	15.0847	FALSE	Austria	Steiermark		Culicidae
140501577	2022-10-16	6225470	claudiarath	CC-BY-NC	https://www.inaturalist.org/observations/140501577	47.0862	15.4655	FALSE	Austria	Steiermark	Graz	Aedes japonicus	F
140629848	2022-10-31	6225474	chiara_ess	CC-BY-NC	https://www.inaturalist.org/observations/140629848	46.6103	14.3656	FALSE	Austria	K√§rnten		Culicidae
140631860	2022-10-31	6231395	anna-lena_wallner	CC-BY-NC	https://www.inaturalist.org/observations/140631860	46.7326	13.6428	FALSE	Austria	K√§rnten		Culicidae
140672060	2022-10-31	6226873	larissalattacher	CC-BY-NC	https://www.inaturalist.org/observations/140672060	47.0856	15.4642	FALSE	Austria	Steiermark	Graz	Culicidae
140772117	2022-10-28	6225411	helenagradischnig	CC-BY-NC	https://www.inaturalist.org/observations/140772117	47.0783	15.4623	FALSE	Austria	Steiermark	Graz	Culicidae
140851847	2022-10-27	6209586	sara--	CC-BY-NC	https://www.inaturalist.org/observations/140851847	47.0447	15.4446	FALSE	Austria	Steiermark	Graz	Culicidae
140881033	2022-11-02	6225468	sabrina_hausharter	CC-BY-NC	https://www.inaturalist.org/observations/140881033	47.0839	15.4621	FALSE	Austria	Steiermark	Graz	Culicidae
140914422	2022-10-16	6206935	hanna_thaller	CC-BY-NC	https://www.inaturalist.org/observations/140914422	47.5262	15.0795	FALSE	Austria	Steiermark	Bruck an der Mur	Culicidae
141006190	2022-11-03	1528643	kienberg	CC-BY-NC	https://www.inaturalist.org/observations/141006190	48.6905	16.8753	FALSE	Austria	Nieder√∂sterreich		Culicidae
141308373	2022-11-06	4242050	josef-schmid	CC-BY-NC	https://www.inaturalist.org/observations/141308373	46.8726	15.8563	FALSE	Austria	Steiermark	Feldbach	Culicidae
141449908	2022-11-08	4242050	josef-schmid	CC-BY-NC	https://www.inaturalist.org/observations/141449908	46.8724	15.8561	FALSE	Austria	Steiermark	Feldbach	Culicidae
141464412	2022-06-19	827504	gernotkunz	CC-BY-NC	https://www.inaturalist.org/observations/141464412	47.2297	16.076	FALSE	Austria	Steiermark	Hartberg	Culicidae
141466888	2022-06-15	827504	gernotkunz	CC-BY-NC	https://www.inaturalist.org/observations/141466888	47.2319	16.0751	FALSE	Austria	Steiermark	Hartberg	Culicidae
141549378	2022-11-09	6232607	marieber		https://www.inaturalist.org/observations/141549378	47.0837	15.4381	FALSE	Austria	Steiermark	Graz	Culicidae
141596220	2022-11-09	6198147	vanessa_brandner		https://www.inaturalist.org/observations/141596220	46.838	14.846	FALSE	Austria	K√§rnten		Aedes japonicus	M
141874179	2022-08-11	827504	gernotkunz	CC-BY-NC	https://www.inaturalist.org/observations/141874179	47.2307	16.076	FALSE	Austria	Steiermark	Hartberg	Culicidae
141881324	2022-11-12	4323624	hederahelix	CC-BY-NC	https://www.inaturalist.org/observations/141881324	48.1779	16.3311	FALSE	Austria	Wien	Wien	Aedes japonicus	F
141896453	2022-11-13	6253943	hansu19	CC-BY-NC	https://www.inaturalist.org/observations/141896453	47.5447	15.2443	FALSE	Austria	Steiermark	Bruck an der Mur	Culicidae
141971580	2022-11-13	6229184	carinaneukam	CC-BY-NC	https://www.inaturalist.org/observations/141971580	47.1522	15.0504	FALSE	Austria	Steiermark		Culicidae
141977126	2022-11-13	5096200	nyctibrae	CC-BY-NC	https://www.inaturalist.org/observations/141977126	47.6825	13.1004	FALSE	Austria	Salzburg		Culicidae
142101268	2021-09-15	827504	gernotkunz	CC-BY-NC	https://www.inaturalist.org/observations/142101268	47.2307	16.0758	FALSE	Austria	Steiermark	Hartberg	Culicidae
142127935	2022-11-16	6206929	janasteinbauer	CC-BY-NC	https://www.inaturalist.org/observations/142127935	47.0787	15.446	FALSE	Austria	Steiermark	Graz	Culicidae
142221738	2022-11-17	4997650	anna_pollak		https://www.inaturalist.org/observations/142221738	47.0631	15.4479	FALSE	Austria	Steiermark	Graz	Culicidae
142245115	2022-11-12	6249052	lara_vin		https://www.inaturalist.org/observations/142245115	47.0414	15.4034	FALSE	Austria	Steiermark	Graz	Culicidae
142293233	2022-11-18	5678589	anja_leininger	CC-BY-NC	https://www.inaturalist.org/observations/142293233	46.5531	14.545	FALSE	Austria	K√§rnten		Culicidae
142358357	2022-11-19	3828458	vivaxylocopa	CC-BY-NC	https://www.inaturalist.org/observations/142358357	46.9948	15.9432	FALSE	Austria	Steiermark	Feldbach	Culicidae
142400147	2022-11-19	6280775	claudia0420	CC-BY-NC	https://www.inaturalist.org/observations/142400147	47.0852	15.4257	FALSE	Austria	Steiermark	Graz	Culicidae
142412567	2022-08-16	827504	gernotkunz	CC-BY-NC	https://www.inaturalist.org/observations/142412567	47.5633	13.8344	FALSE	Austria	Steiermark		Culicidae
142440377	2022-11-20	6289664	fledermaus76	CC-BY-NC	https://www.inaturalist.org/observations/142440377	47.7228	16.0415	FALSE	Austria	Nieder√∂sterreich		Culicidae
142519839	2022-11-21	6231517	nicole_koller	CC-BY-NC	https://www.inaturalist.org/observations/142519839	47.083	15.4248	FALSE	Austria	Steiermark	Graz	Aedes japonicus	F
142538775	2022-06-21	827504	gernotkunz	CC-BY-NC	https://www.inaturalist.org/observations/142538775	47.5631	13.8416	FALSE	Austria	Steiermark		Culicidae
142595270	2022-11-22	6231517	nicole_koller	CC-BY-NC	https://www.inaturalist.org/observations/142595270	47.0831	15.4249	FALSE	Austria	Steiermark	Graz	Aedes japonicus	F
142621974	2022-06-21	827504	gernotkunz	CC-BY-NC	https://www.inaturalist.org/observations/142621974	47.5636	13.8347	FALSE	Austria	Steiermark		Culicidae
142626366	2022-10-23	6225471	paulleitner	CC-BY-NC	https://www.inaturalist.org/observations/142626366	47.43	15.0045	FALSE	Austria	Steiermark		Culicidae
142636790	2022-06-21	827504	gernotkunz	CC-BY-NC	https://www.inaturalist.org/observations/142636790	47.5637	13.8348	FALSE	Austria	Steiermark		Culicidae
142686920	2022-10-11	6185820	julia1747		https://www.inaturalist.org/observations/142686920	46.7897	13.5007	FALSE	Austria	K√§rnten		Culicidae
142691161	2022-11-02	4755604	xeniorn	CC-BY	https://www.inaturalist.org/observations/142691161	48.1912	16.391	FALSE	Austria	Wien	Wien	Culicidae
142810923	2022-11-18	2342481	iva_u	CC-BY-NC	https://www.inaturalist.org/observations/142810923	47.0773	15.4507	FALSE	Austria	Steiermark	Graz	Culicidae
142815318	2022-11-25	6195588	wanz_julia	CC-BY-NC	https://www.inaturalist.org/observations/142815318	47.0769	15.451	FALSE	Austria	Steiermark	Graz	Culicidae
142933336	2022-11-26	5502269	tobiasgratzer	CC-BY	https://www.inaturalist.org/observations/142933336	47.0874	15.4298	FALSE	Austria	Steiermark	Graz	Culicidae
142971526	2022-10-08	827504	gernotkunz	CC-BY-NC	https://www.inaturalist.org/observations/142971526	46.7856	15.4293	FALSE	Austria	Steiermark		Aedes japonicus	F
143338460	2022-11-30	5502269	tobiasgratzer	CC-BY	https://www.inaturalist.org/observations/143338460	47.06	15.4305	FALSE	Austria	Steiermark	Graz	Culicidae
143415453	2022-12-01	6199631	laura_prinz	CC-BY-NC	https://www.inaturalist.org/observations/143415453	47.0616	15.4577	FALSE	Austria	Steiermark	Graz	Culicidae
143492713	2022-12-01	6231517	nicole_koller	CC-BY-NC	https://www.inaturalist.org/observations/143492713	47.0776	15.4508	FALSE	Austria	Steiermark	Graz	Culicidae
143499513	2022-12-02	4242050	josef-schmid	CC-BY-NC	https://www.inaturalist.org/observations/143499513	46.8719	15.8563	FALSE	Austria	Steiermark	Feldbach	Culicidae
143522076	2022-05-27	827504	gernotkunz	CC-BY-NC	https://www.inaturalist.org/observations/143522076	46.7856	15.4287	FALSE	Austria	Steiermark		Culicidae
143574501	2022-07-09	5987929	barbarakl	CC-BY-NC	https://www.inaturalist.org/observations/143574501	48.1071	14.8699	FALSE	Austria	Nieder√∂sterreich		Aedes japonicus	F
143589194	2022-12-02	5158	lifespulse	CC-BY	https://www.inaturalist.org/observations/143589194	46.7109	15.6257	FALSE	Austria	Steiermark		Culicidae
143902247	2022-06-12	827504	gernotkunz	CC-BY-NC	https://www.inaturalist.org/observations/143902247	46.7857	15.4296	FALSE	Austria	Steiermark		Aedes japonicus	F
144240455	2022-09-04	1899313	nick2524	CC-BY	https://www.inaturalist.org/observations/144240455	47.234	9.66811	FALSE	Austria	Vorarlberg		Culicidae
144297469	2022-12-13	1803926	julesthehunter		https://www.inaturalist.org/observations/144297469	48.337	14.3177	FALSE	Austria	Ober√∂sterreich	Linz	Culicidae
144524829	2022-08-13	827504	gernotkunz	CC-BY-NC	https://www.inaturalist.org/observations/144524829	47.1066	15.9486	FALSE	Austria	Steiermark	F√ºrstenfeld	Culicidae
144606455	2022-08-13	827504	gernotkunz	CC-BY-NC	https://www.inaturalist.org/observations/144606455	47.1067	15.9488	FALSE	Austria	Steiermark	F√ºrstenfeld	Culicidae
144622850	2022-10-16	4755604	xeniorn	CC-BY	https://www.inaturalist.org/observations/144622850	48.1913	16.3909	FALSE	Austria	Wien	Wien	Culicidae
144666475	2022-06-16	827504	gernotkunz	CC-BY-NC	https://www.inaturalist.org/observations/144666475	47.1068	15.9485	FALSE	Austria	Steiermark	F√ºrstenfeld	Culicidae
144673285	2022-06-16	827504	gernotkunz	CC-BY-NC	https://www.inaturalist.org/observations/144673285	47.1068	15.9486	FALSE	Austria	Steiermark	F√ºrstenfeld	Culicidae
144683360	2022-06-16	827504	gernotkunz	CC-BY-NC	https://www.inaturalist.org/observations/144683360	47.1069	15.9486	FALSE	Austria	Steiermark	F√ºrstenfeld	Culicidae
144910752	2022-12-23	6226426	christinalaszlo	CC-BY-NC	https://www.inaturalist.org/observations/144910752	47.0754	14.4327	FALSE	Austria	Steiermark		Culicidae
144977438	2022-12-24	6199943	mittem	CC-BY-NC	https://www.inaturalist.org/observations/144977438	47.0519	16.067	FALSE	Austria	Steiermark	F√ºrstenfeld	Culicidae
145005414	2022-09-08	1899313	nick2524	CC-BY	https://www.inaturalist.org/observations/145005414	47.152	9.84088	FALSE	Austria	Vorarlberg		Aedes japonicus/koreicus	F
145015535	2022-04-16	827504	gernotkunz	CC-BY-NC	https://www.inaturalist.org/observations/145015535	46.6549	15.5216	FALSE	Austria	Steiermark		Culicidae
145110211	2022-09-15	1899313	nick2524	CC-BY	https://www.inaturalist.org/observations/145110211	47.152	9.84089	FALSE	Austria	Vorarlberg		Aedes japonicus	F
145355644	2022-11-11	6403303	mariehirt	CC-BY-NC	https://www.inaturalist.org/observations/145355644	47.2036	15.5674	FALSE	Austria	Steiermark		Culicidae
145418907	2022-12-30	1877700	wario512	CC-BY	https://www.inaturalist.org/observations/145418907	48.0475	16.3118	FALSE	Austria	Nieder√∂sterreich		Culicidae
145508782	2022-12-31	4242050	josef-schmid	CC-BY-NC	https://www.inaturalist.org/observations/145508782	46.872	15.8562	FALSE	Austria	Steiermark	Feldbach	Culicidae
145579790	2023-01-01	4242050	josef-schmid	CC-BY-NC	https://www.inaturalist.org/observations/145579790	46.8725	15.8566	FALSE	Austria	Steiermark	Feldbach	Culicidae
145686049	2022-10-21	4355453	juliamep	CC-BY-NC	https://www.inaturalist.org/observations/145686049	47.115	15.4065	FALSE	Austria	Steiermark	Graz	Culicidae
145915901	2023-01-05	2500761	alexcm	CC-BY-NC	https://www.inaturalist.org/observations/145915901	48.1238	16.2561	FALSE	Austria	Nieder√∂sterreich		Culicidae
145916979	2023-01-05	2457002	gurucumi	CC-BY	https://www.inaturalist.org/observations/145916979	47.1171	15.4032	FALSE	Austria	Steiermark	Graz	Culicidae
145969341	2022-07-22	1409524	mobbini	CC-BY-NC	https://www.inaturalist.org/observations/145969341	48.2167	16.3026	FALSE	Austria	Wien	Wien	Culicidae
146024043	2007-05-12	6001047	puehringer	CC-BY-NC	https://www.inaturalist.org/observations/146024043	48.6673	14.0397	FALSE	Austria	Ober√∂sterreich		Culicidae
146347542	2022-07-24	1409524	mobbini	CC-BY-NC	https://www.inaturalist.org/observations/146347542	48.22	16.271	FALSE	Austria	Wien	Wien	Culicidae
146350997	2022-11-11	4546046	fabian216		https://www.inaturalist.org/observations/146350997	47.0634	15.4583	FALSE	Austria	Steiermark	Graz	Culicidae
146426847	2022-12-31	2477443	gabrielmayrhofer	CC0	https://www.inaturalist.org/observations/146426847	48.0715	14.7433	FALSE	Austria	Nieder√∂sterreich		Culicidae
146433777	2023-01-12	4242050	josef-schmid	CC-BY-NC	https://www.inaturalist.org/observations/146433777	46.8724	15.8566	FALSE	Austria	Steiermark	Feldbach	Culicidae
146481427	2022-12-20	5209664	elli_g	CC-BY-NC	https://www.inaturalist.org/observations/146481427	47.037	15.4478	FALSE	Austria	Steiermark	Graz	Culicidae
147112650	2023-01-22	4242050	josef-schmid	CC-BY-NC	https://www.inaturalist.org/observations/147112650	46.8721	15.8563	FALSE	Austria	Steiermark	Feldbach	Culicidae
147315723	2022-10-21	6274409	katharinaperhinig	CC-BY-NC	https://www.inaturalist.org/observations/147315723	47.1389	15.3301	FALSE	Austria	Steiermark		Aedes japonicus	F
147393901	2023-01-26	6230006	marilena_wilding	CC-BY-NC	https://www.inaturalist.org/observations/147393901	47.0991	15.397	FALSE	Austria	Steiermark	Graz	Culicidae
147402483	2022-10-22	6213123	laura_geissler	CC-BY-NC	https://www.inaturalist.org/observations/147402483	46.7116	15.7798	FALSE	Austria	Steiermark	Radkersburg	Culicidae
147408699	2022-11-23	6206912	nina_kobale	CC-BY-NC	https://www.inaturalist.org/observations/147408699	46.7624	15.2987	FALSE	Austria	Steiermark		Culicidae
147521638	2023-01-28	6230006	marilena_wilding	CC-BY-NC	https://www.inaturalist.org/observations/147521638	47.0991	15.397	FALSE	Austria	Steiermark	Graz	Culicidae
147604972	2022-12-04	6234306	michaelvichtbaur	CC-BY-NC	https://www.inaturalist.org/observations/147604972	47.9642	13.899	FALSE	Austria	Ober√∂sterreich		Culicidae
147606154	2022-12-04	6234306	michaelvichtbaur	CC-BY-NC	https://www.inaturalist.org/observations/147606154	47.964	13.899	FALSE	Austria	Ober√∂sterreich		Culicidae
147622135		6418506	anna3379		https://www.inaturalist.org/observations/147622135	47.0946	15.4639	FALSE	Austria	Steiermark	Graz	suspected Aedes japonicus	F
147644918	2023-01-28	5618524	phillipzappel	CC-BY-NC	https://www.inaturalist.org/observations/147644918	47.4796	15.2336	TRUE	Austria	Steiermark	Bruck an der Mur	Aedes japonicus	F
147685909	2022-11-02	6239974	juliarangger	CC-BY-NC	https://www.inaturalist.org/observations/147685909	47.0732	15.4474	FALSE	Austria	Steiermark	Graz	Culicidae
147693862		6418506	anna3379		https://www.inaturalist.org/observations/147693862	48.3239	14.2583	FALSE	Austria	Ober√∂sterreich		Culicidae
147879684	2023-02-02	4242050	josef-schmid	CC-BY-NC	https://www.inaturalist.org/observations/147879684	46.8719	15.8563	FALSE	Austria	Steiermark	Feldbach	Culicidae
148330904	2023-02-08	4242050	josef-schmid	CC-BY-NC	https://www.inaturalist.org/observations/148330904	46.8723	15.8563	FALSE	Austria	Steiermark	Feldbach	Culicidae
148776929	2023-02-14	5987929	barbarakl	CC-BY-NC	https://www.inaturalist.org/observations/148776929	48.1071	14.8699	FALSE	Austria	Nieder√∂sterreich		Culicidae
149746896	2023-02-26	1870342	sand_castle		https://www.inaturalist.org/observations/149746896	47.0858	15.4281	FALSE	Austria	Steiermark	Graz	Culicidae
149891716	2023-02-28	6225456	doris194		https://www.inaturalist.org/observations/149891716	47.086	15.4293	FALSE	Austria	Steiermark	Graz	Culicidae
150414954	2023-03-06	4567818	hati_1		https://www.inaturalist.org/observations/150414954	47.2304	15.615	FALSE	Austria	Steiermark		Culicidae
150579711	2023-03-08	6230006	marilena_wilding	CC-BY-NC	https://www.inaturalist.org/observations/150579711	47.0992	15.397	FALSE	Austria	Steiermark	Graz	Culicidae
150668322	2023-03-09	6226062	miriamoettl	CC-BY-NC	https://www.inaturalist.org/observations/150668322	47.0757	15.3911	FALSE	Austria	Steiermark	Graz	Culicidae
151225444	2023-03-15	3949919	mani_raab	CC-BY-NC	https://www.inaturalist.org/observations/151225444	48.3281	14.3497	FALSE	Austria	Ober√∂sterreich	Linz	Culicidae
151939710	2023-03-22	5271030	legolas1	CC-BY-NC	https://www.inaturalist.org/observations/151939710	48.2134	16.3461	FALSE	Austria	Wien	Wien	Culicidae
152410890	2023-03-26	3949919	mani_raab	CC-BY-NC	https://www.inaturalist.org/observations/152410890	48.3721	14.291	TRUE	Austria	Ober√∂sterreich	Linz	Culicidae
154631942	2023-04-12	827504	gernotkunz	CC-BY-NC	https://www.inaturalist.org/observations/154631942	46.6549	15.5216	FALSE	Austria	Steiermark	Leibnitz	Culicidae
154725904	2023-03-25	6225688	nadinewm	CC-BY-NC	https://www.inaturalist.org/observations/154725904	47.0845	15.4563	FALSE	Austria	Steiermark	Graz	Culicidae
155614165	2023-04-19	6230006	marilena_wilding	CC-BY-NC	https://www.inaturalist.org/observations/155614165	47.0989	15.3968	FALSE	Austria	Steiermark	Graz	Culicidae
155931112	2023-04-21	5502269	tobiasgratzer	CC-BY	https://www.inaturalist.org/observations/155931112	46.7623	15.6419	FALSE	Austria	Steiermark	Leibnitzerweiterung 1	Culicidae
156288603	2023-04-23	3283075	koblmuel	CC-BY-NC	https://www.inaturalist.org/observations/156288603	47.1013	15.3835	FALSE	Austria	Steiermark	Graz	Culicidae
158291724	2023-04-30	4752818	sebastianwildauer	CC-BY-NC	https://www.inaturalist.org/observations/158291724	47.2639	11.4672	FALSE	Austria	Tirol	Innsbruck Land	Aedes japonicus	F
158592577	2023-05-01	678997	eliag	CC-BY-NC	https://www.inaturalist.org/observations/158592577	47.2812	11.3983	FALSE	Austria	Tirol	Innsbruck	Aedes japonicus	F
158775500	2023-05-01	6039429	martin1825		https://www.inaturalist.org/observations/158775500	47.0652	15.523	FALSE	Austria	Steiermark	Graz Umgebung	suspected Aedes japonicus	F
159501250	2023-05-02	4660910	martin_der_prinz	CC-BY-NC	https://www.inaturalist.org/observations/159501250	48.0044	16.2719	FALSE	Austria	Nieder√∂sterreich	Baden	Culicidae
159921272	2023-05-05	3437200	gudruntiefenbachkaufmann		https://www.inaturalist.org/observations/159921272	46.7809	15.9432	FALSE	Austria	Steiermark	Radkersburg	Aedes japonicus	F
160147504	2023-04-29	1901270	adrian272	CC-BY	https://www.inaturalist.org/observations/160147504	47.1325	15.6909	FALSE	Austria	Steiermark	Weiz	Aedes japonicus	F
160150420	2023-05-06	4755604	xeniorn	CC-BY	https://www.inaturalist.org/observations/160150420	48.1655	16.4045	FALSE	Austria	Wien	Wien	Culicidae
160150524	2023-05-06	4755604	xeniorn	CC-BY	https://www.inaturalist.org/observations/160150524	48.1644	16.4091	FALSE	Austria	Wien	Wien	Culicidae
160150758	2023-05-06	4755604	xeniorn	CC-BY	https://www.inaturalist.org/observations/160150758	48.1643	16.4089	FALSE	Austria	Wien	Wien	Culicidae
160211705	2023-04-28	827504	gernotkunz	CC-BY-NC	https://www.inaturalist.org/observations/160211705	47.204	15.3495	FALSE	Austria	Steiermark	Graz Umgebung	Culicidae
160912212	2023-05-10	3828458	vivaxylocopa	CC-BY-NC	https://www.inaturalist.org/observations/160912212	46.8231	15.9039	TRUE	Austria	Steiermark	S√ºdoststeiermark	Aedes koreicus	F
161152535	2023-05-11	477431	carnifex	CC0	https://www.inaturalist.org/observations/161152535	48.2223	16.3417	FALSE	Austria	Wien	Wien	Culicidae
161471135	2023-05-13	4660910	martin_der_prinz	CC-BY-NC	https://www.inaturalist.org/observations/161471135	48.0051	16.4402	FALSE	Austria	Nieder√∂sterreich	Wien Umgebung	Culicidae
161496417	2023-05-13	3949919	mani_raab	CC-BY-NC	https://www.inaturalist.org/observations/161496417	48.3414	14.4617	TRUE	Austria	Ober√∂sterreich	Urfahr Umgebung	Culicidae
161559159	2023-05-13	1528643	kienberg	CC-BY-NC	https://www.inaturalist.org/observations/161559159	48.6905	16.8756	FALSE	Austria	Nieder√∂sterreich	Mistelbach	Culicidae
161584076	2023-05-14	960916	szucsich	CC-BY-NC	https://www.inaturalist.org/observations/161584076	48.1936	16.3672	FALSE	Austria	Wien	Wien	Culicidae
162186419	2023-05-10	4755604	xeniorn	CC-BY	https://www.inaturalist.org/observations/162186419	48.2023	16.4189	FALSE	Austria	Wien	Wien	Culicidae
162517294	2023-05-19	4660910	martin_der_prinz	CC-BY-NC	https://www.inaturalist.org/observations/162517294	48.0045	16.2719	FALSE	Austria	Nieder√∂sterreich	Baden	Culicidae
162736739	2023-05-20	2814429	drosophila	CC-BY-NC	https://www.inaturalist.org/observations/162736739	48.2488	16.46	FALSE	Austria	Wien	Wien	Culicidae
162808617	2023-05-20	4306944	diversitydave	CC-BY-NC	https://www.inaturalist.org/observations/162808617	48.1381	16.2677	FALSE	Austria	Wien	Wien	Culicidae
162918238	2023-05-21	2727718	franzhillebrand	CC-BY-NC-SA	https://www.inaturalist.org/observations/162918238	46.9535	15.4278	FALSE	Austria	Steiermark	Graz Umgebung	Culicidae
162938850	2023-05-21	5841340	annalibe	CC-BY-NC	https://www.inaturalist.org/observations/162938850	47.4053	13.666	FALSE	Austria	Steiermark	Liezen	Culicidae
162942061	2023-05-21	4222044	thomas_ellmauer	CC0	https://www.inaturalist.org/observations/162942061	48.2214	16.301	FALSE	Austria	Wien	Wien	Culicidae
162966390	2023-05-21	6225474	chiara_ess	CC-BY-NC	https://www.inaturalist.org/observations/162966390	47.2177	15.8114	FALSE	Austria	Steiermark	Hartberg	Aedes japonicus	F
163095486	2023-05-21	6331100	elena_fartek	CC-BY-NC	https://www.inaturalist.org/observations/163095486	47.2176	15.8114	FALSE	Austria	Steiermark	Hartberg	Aedes japonicus	F
163138698	2023-05-22	6567052	robert3941	CC-BY	https://www.inaturalist.org/observations/163138698	48.3083	16.2787	FALSE	Austria	Nieder√∂sterreich	Wien Umgebung	Culicidae
163140428	2023-05-22	4712973	jauker70	CC-BY-NC	https://www.inaturalist.org/observations/163140428	48.1834	15.9195	FALSE	Austria	Nieder√∂sterreich	Sankt P√∂lten Land	Culicidae
163176860	2023-05-21	5096182	emanuelgrassmugg	CC-BY-NC	https://www.inaturalist.org/observations/163176860	47.2178	15.811	FALSE	Austria	Steiermark	Hartberg	Culicidae
163183764	2023-05-21	5096182	emanuelgrassmugg	CC-BY-NC	https://www.inaturalist.org/observations/163183764	47.2176	15.8114	FALSE	Austria	Steiermark	Hartberg	suspected Aedes japonicus	F
163194170	2023-05-22	4827903	migru	CC-BY	https://www.inaturalist.org/observations/163194170	48.239	16.2766	FALSE	Austria	Wien	Wien	Culicidae
163272402	2023-05-23	6567052	robert3941	CC-BY	https://www.inaturalist.org/observations/163272402	48.3123	16.2746	FALSE	Austria	Nieder√∂sterreich	Wien Umgebung	Culicidae
163277144	2023-05-21	3189972	danielellehammerlarsen	CC-BY	https://www.inaturalist.org/observations/163277144	48.2361	16.3328	FALSE	Austria	Wien	Wien	Culicidae
163290039	2023-05-22	3976585	sph04	CC-BY-NC	https://www.inaturalist.org/observations/163290039	47.0775	15.4536	FALSE	Austria	Steiermark	Graz	Culicidae
163390675	2023-05-21	5502269	tobiasgratzer	CC-BY	https://www.inaturalist.org/observations/163390675	47.219	15.8084	FALSE	Austria	Steiermark	Hartberg	Aedes japonicus	F
163559211	2023-05-21	6225448	paulasee	CC-BY-NC	https://www.inaturalist.org/observations/163559211	47.2183	15.8131	FALSE	Austria	Steiermark	Hartberg	Culicidae
163607179	2023-05-25	6884885	bernhard_eichholzer		https://www.inaturalist.org/observations/163607179	47.0027	15.3402	FALSE	Austria	Steiermark	Graz Umgebung	Aedes japonicus	F
163685146	2023-05-25	6292255	jasmin_reh	CC-BY-NC	https://www.inaturalist.org/observations/163685146	48.1952	16.3829	FALSE	Austria	Wien	Wien	Culicidae
163943888	2023-05-27	6840721	eb66	CC-BY-NC	https://www.inaturalist.org/observations/163943888	47.1095	15.2965	FALSE	Austria	Steiermark	Graz Umgebung	Culicidae
164027401	2023-05-26	6356897	manipex		https://www.inaturalist.org/observations/164027401	47.2178	15.811	FALSE	Austria	Steiermark	Hartberg	Culicidae
164062231	2023-05-27	1485790	cpu	CC0	https://www.inaturalist.org/observations/164062231	47.0122	15.4284	FALSE	Austria	Steiermark	Graz Umgebung	Culicidae
164592446	2023-05-28	1878657	kleiber	CC-BY-NC	https://www.inaturalist.org/observations/164592446	48.0349	16.3954	TRUE	Austria	Wien	Wien	Culicidae
164703986	2023-05-30	2340333	karin114		https://www.inaturalist.org/observations/164703986	47.2664	15.974	FALSE	Austria	Steiermark	Hartberg	Culicidae
164832332	2023-05-31	3761000	simon_maynollo	CC-BY-NC	https://www.inaturalist.org/observations/164832332	48.1912	16.4049	FALSE	Austria	Wien	Wien	Culicidae
164946522	2023-06-01	2175033	davidsandler	CC-BY	https://www.inaturalist.org/observations/164946522	48.219	16.265	FALSE	Austria	Wien	Wien	Aedes japonicus	F
164988635	2023-06-01	5571783	franikar		https://www.inaturalist.org/observations/164988635	47.899	16.9093	FALSE	Austria	Burgenland	Neusiedl am See	Culicidae
165198784	2023-06-02	4755604	xeniorn	CC-BY	https://www.inaturalist.org/observations/165198784	48.1939	16.3796	FALSE	Austria	Wien	Wien	Culicidae
165323709	2023-06-03	4612322	norbert_helm	CC-BY-NC	https://www.inaturalist.org/observations/165323709	48.2365	16.3333	FALSE	Austria	Wien	Wien	Culicidae
165473442	2023-06-04	6237380	lilly_wolpert	CC-BY-NC	https://www.inaturalist.org/observations/165473442	47.5219	15.2056	FALSE	Austria	Steiermark	Bruck an der Mur	Culicidae
165743744	2023-06-02	1485790	cpu	CC0	https://www.inaturalist.org/observations/165743744	48.2833	16.2381	FALSE	Austria	Nieder√∂sterreich	Wien Umgebung	Culicidae
165743827	2023-06-02	1485790	cpu	CC0	https://www.inaturalist.org/observations/165743827	48.2833	16.2381	FALSE	Austria	Nieder√∂sterreich	Wien Umgebung	Culicidae
166044787	2023-06-07	6081328	elke2505	CC-BY-NC	https://www.inaturalist.org/observations/166044787	48.1049	16.2743	FALSE	Austria	Nieder√∂sterreich	M√∂dling	Culicidae
166125983	2023-06-07	1877700	wario512	CC-BY	https://www.inaturalist.org/observations/166125983	48.2104	16.3453	FALSE	Austria	Wien	Wien	Culicidae
166215782	2023-06-08	6795184	m609		https://www.inaturalist.org/observations/166215782	48.3662	16.365	TRUE	Austria	Wien	Wien	Culicidae
166463892	2023-06-07	691225	oliverdrescher	CC-BY-NC	https://www.inaturalist.org/observations/166463892	48.0468	16.4538	FALSE	Austria	Nieder√∂sterreich	Wien Umgebung	Culicidae
166463895	2023-06-07	691225	oliverdrescher	CC-BY-NC	https://www.inaturalist.org/observations/166463895	48.0468	16.4538	FALSE	Austria	Nieder√∂sterreich	Wien Umgebung	Culicidae
166463896	2023-06-07	691225	oliverdrescher	CC-BY-NC	https://www.inaturalist.org/observations/166463896	48.0468	16.4538	FALSE	Austria	Nieder√∂sterreich	Wien Umgebung	Culicidae
166463897	2023-06-07	691225	oliverdrescher	CC-BY-NC	https://www.inaturalist.org/observations/166463897	48.0468	16.4538	FALSE	Austria	Nieder√∂sterreich	Wien Umgebung	Culicidae
166463899	2023-06-07	691225	oliverdrescher	CC-BY-NC	https://www.inaturalist.org/observations/166463899	48.0468	16.4538	FALSE	Austria	Nieder√∂sterreich	Wien Umgebung	Culicidae
166603478	2023-06-10	6532249	inaturalistsalo	CC-BY-NC	https://www.inaturalist.org/observations/166603478	48.1329	16.1896	FALSE	Austria	Nieder√∂sterreich	M√∂dling	Culicidae
166669661	2023-06-10	5525546	preitler	CC-BY-NC	https://www.inaturalist.org/observations/166669661	47.1307	15.3538	FALSE	Austria	Steiermark	Graz Umgebung	Culicidae
166856904	2023-06-11	1242478	sebastianploner		https://www.inaturalist.org/observations/166856904	48.2511	16.2885	FALSE	Austria	Wien	Wien	Culicidae
167084455	2023-06-04	2467347	gertiseiser	CC-BY-NC	https://www.inaturalist.org/observations/167084455	47.749	16.7616	FALSE	Austria	Burgenland	Neusiedl am See	Culicidae
167095391	2023-06-04	2467347	gertiseiser	CC-BY-NC	https://www.inaturalist.org/observations/167095391	47.7352	16.7664	FALSE	Austria	Burgenland	Neusiedl am See	Culicidae
167213347	2023-06-12	5402988	cosimo_costanzia	CC-BY	https://www.inaturalist.org/observations/167213347	47.2181	9.64839	FALSE	Austria	Vorarlberg	Feldkirch	Aedes japonicus	F
167265494	2023-06-04	2467347	gertiseiser	CC-BY-NC	https://www.inaturalist.org/observations/167265494	47.7341	16.7669	FALSE	Austria	Burgenland	Neusiedl am See	Culicidae
167529439	2023-06-15	5782722	orchidazehe	CC-BY-NC	https://www.inaturalist.org/observations/167529439	48.2609	16.3649	FALSE	Austria	Wien	Wien	Culicidae
167596919	2023-06-15	2370136	fekraker	CC-BY-NC	https://www.inaturalist.org/observations/167596919	47.769	16.7662	FALSE	Austria	Burgenland	Neusiedl am See	Culicidae
167689362	2023-06-12	1748430	larissasuppan		https://www.inaturalist.org/observations/167689362	47.8564	16.453	FALSE	Austria	Burgenland	Eisenstadt Umgebung	Culicidae
167720756	2023-06-16	6699397	josefgeiger	CC-BY-NC	https://www.inaturalist.org/observations/167720756	47.0521	16.0419	FALSE	Austria	Steiermark	F√ºrstenfeld	Culicidae
167959462	2023-06-17	5525546	preitler	CC-BY-NC	https://www.inaturalist.org/observations/167959462	47.1306	15.3536	FALSE	Austria	Steiermark	Graz Umgebung	Culicidae
167982579	2023-06-08	2467347	gertiseiser	CC-BY-NC	https://www.inaturalist.org/observations/167982579	47.7623	16.8172	FALSE	Austria	Burgenland	Neusiedl am See	Culicidae
168051612	2023-06-17	2606942	ma_sche	CC-BY	https://www.inaturalist.org/observations/168051612	48.49	15.6963	FALSE	Austria	Nieder√∂sterreich	Krems-Land	Culicidae
168079350	2023-06-18	5043811	christian_hochmuth	CC-BY-NC	https://www.inaturalist.org/observations/168079350	48.1093	16.612	FALSE	Austria	Nieder√∂sterreich	Wien Umgebung	Culicidae
168268201	2023-06-19	2225897	jennyfisch	CC-BY-NC	https://www.inaturalist.org/observations/168268201	48.3171	16.4058	FALSE	Austria	Wien	Wien	Culicidae
168344120	2023-06-19	6526577	honighund	CC-BY-NC	https://www.inaturalist.org/observations/168344120	48.1527	16.2885	FALSE	Austria	Wien	Wien	Culicidae
168353440	2023-06-19	4242050	josef-schmid	CC-BY-NC	https://www.inaturalist.org/observations/168353440	46.8708	15.8506	FALSE	Austria	Steiermark	Feldbach	Culicidae
168361300	2023-06-19	2388215	andrhschele		https://www.inaturalist.org/observations/168361300	48.2209	16.3794	FALSE	Austria	Wien	Wien	Culicidae
168380481	2023-06-19	3976585	sph04	CC-BY-NC	https://www.inaturalist.org/observations/168380481	47.0778	15.4537	FALSE	Austria	Steiermark	Graz	Culicidae
168463386	2023-06-14	1748430	larissasuppan		https://www.inaturalist.org/observations/168463386	47.7184	17.0658	FALSE	Austria	Burgenland	Neusiedl am See	Culicidae
168619358	2023-06-21	960916	szucsich	CC-BY-NC	https://www.inaturalist.org/observations/168619358	48.2037	16.3587	FALSE	Austria	Wien	Wien	Culicidae
168629840	2023-06-21	5502269	tobiasgratzer	CC-BY	https://www.inaturalist.org/observations/168629840	47.0968	15.4451	FALSE	Austria	Steiermark	Graz	Culicidae
168702140	2023-06-21	4735451	frebirding		https://www.inaturalist.org/observations/168702140	48.2065	14.7926	FALSE	Austria	Ober√∂sterreich	Perg	Culicidae
168807419	2023-06-22	960916	szucsich	CC-BY-NC	https://www.inaturalist.org/observations/168807419	48.2043	16.3571	FALSE	Austria	Wien	Wien	Culicidae
168832623	2023-06-21	2032730	waldgeist	CC-BY	https://www.inaturalist.org/observations/168832623	48.0614	16.6666	FALSE	Austria	Nieder√∂sterreich	Bruck an der Leitha	Culicidae
168852506	2023-06-22	6884885	bernhard_eichholzer		https://www.inaturalist.org/observations/168852506	47.0699	15.3881	FALSE	Austria	Steiermark	Graz	Culicidae
168858187	2023-06-22	5987929	barbarakl	CC-BY-NC	https://www.inaturalist.org/observations/168858187	48.1071	14.8699	FALSE	Austria	Nieder√∂sterreich	Amstetten	Aedes japonicus	F
168920186	2023-06-01	5103492	melanie_puchmann		https://www.inaturalist.org/observations/168920186	46.9494	15.5038	FALSE	Austria	Steiermark	Graz Umgebung	Culicidae
168960497	2023-06-23	6199943	mittem	CC-BY-NC	https://www.inaturalist.org/observations/168960497	47.1173	15.4206	FALSE	Austria	Steiermark	Graz	Culicidae
168961894	2023-06-23	2834099	juliabergmann	CC-BY-NC	https://www.inaturalist.org/observations/168961894	47.1168	15.4208	FALSE	Austria	Steiermark	Graz	Culicidae
168963003	2023-06-23	5101733	sarahxpirker	CC-BY-NC	https://www.inaturalist.org/observations/168963003	47.1169	15.4207	FALSE	Austria	Steiermark	Graz	Culicidae
169143765	2023-06-24	5114347	paula_ranegger	CC-BY-NC	https://www.inaturalist.org/observations/169143765	46.7501	15.362	FALSE	Austria	Steiermark	Leibnitz	Culicidae
169194135	2023-06-10	2467347	gertiseiser	CC-BY-NC	https://www.inaturalist.org/observations/169194135	47.775	16.7883	FALSE	Austria	Burgenland	Neusiedl am See	Culicidae
169235677	2023-06-24	1083990	alexanderweihs	CC0	https://www.inaturalist.org/observations/169235677	47.0587	15.4965	FALSE	Austria	Steiermark	Graz	Culicidae
169257846	2023-06-20	1485790	cpu	CC0	https://www.inaturalist.org/observations/169257846	48.1259	16.2161	FALSE	Austria	Nieder√∂sterreich	M√∂dling	Aedes japonicus	F
169257848	2023-06-20	1485790	cpu	CC0	https://www.inaturalist.org/observations/169257848	48.1259	16.2161	FALSE	Austria	Nieder√∂sterreich	M√∂dling	Culicidae
169257858	2023-06-20	1485790	cpu	CC0	https://www.inaturalist.org/observations/169257858	48.1259	16.2161	FALSE	Austria	Nieder√∂sterreich	M√∂dling	Culicidae
169257878	2023-06-21	1485790	cpu	CC0	https://www.inaturalist.org/observations/169257878	48.1259	16.2161	FALSE	Austria	Nieder√∂sterreich	M√∂dling	Culicidae
169343304	2023-06-25	5607446	karin413		https://www.inaturalist.org/observations/169343304	48.0988	15.5117	FALSE	Austria	Nieder√∂sterreich	Sankt P√∂lten Land	Culicidae
169358963	2023-06-25	3665333	christoph52	CC-BY-NC	https://www.inaturalist.org/observations/169358963	48.1825	16.4157	FALSE	Austria	Wien	Wien	Culicidae
169456416	2023-06-25	2606942	ma_sche	CC-BY	https://www.inaturalist.org/observations/169456416	48.2489	16.3652	FALSE	Austria	Wien	Wien	Culicidae
169460105	2023-06-25	6984458	dr_dr_rer_nat_oetker		https://www.inaturalist.org/observations/169460105	47.2325	9.57887	FALSE	Austria	Vorarlberg	Feldkirch	Culicidae
169475085	2023-06-25	4755604	xeniorn	CC-BY	https://www.inaturalist.org/observations/169475085	48.1606	16.3564	FALSE	Austria	Wien	Wien	Culicidae
169475105	2023-06-25	4755604	xeniorn	CC-BY	https://www.inaturalist.org/observations/169475105	48.1643	16.3494	FALSE	Austria	Wien	Wien	Culicidae
169566321	2023-06-26	1363290	dna23	CC-BY-NC	https://www.inaturalist.org/observations/169566321	48.2363	16.3334	FALSE	Austria	Wien	Wien	Culicidae
169610288	2023-06-26	4328937	manfredmair	CC-BY-NC	https://www.inaturalist.org/observations/169610288	48.2142	16.2204	FALSE	Austria	Wien	Wien	Culicidae
169728541	2023-06-27	960916	szucsich	CC-BY-NC	https://www.inaturalist.org/observations/169728541	48.1963	16.369	FALSE	Austria	Wien	Wien	Culicidae
169968312	2023-06-28	6590473	topfred	CC-BY-NC	https://www.inaturalist.org/observations/169968312	47.488	15.3921	FALSE	Austria	Steiermark	Bruck an der Mur	Aedes japonicus	M
169969536	2023-06-28	6590473	topfred	CC-BY-NC	https://www.inaturalist.org/observations/169969536	47.488	15.3921	FALSE	Austria	Steiermark	Bruck an der Mur	Culicidae
169995662	2023-06-25	4755604	xeniorn	CC-BY	https://www.inaturalist.org/observations/169995662	48.1913	16.3909	FALSE	Austria	Wien	Wien	Culicidae
170264441	2023-06-29	4632806	magdalena_ginko	CC-BY	https://www.inaturalist.org/observations/170264441	48.0133	13.6546	FALSE	Austria	Ober√∂sterreich	V√∂cklabruck	Aedes japonicus	F
170281303	2023-06-30	960916	szucsich	CC-BY-NC	https://www.inaturalist.org/observations/170281303	48.2035	16.3577	FALSE	Austria	Wien	Wien	Culicidae
170299810	2023-06-25	5402988	cosimo_costanzia	CC-BY	https://www.inaturalist.org/observations/170299810	47.1531	9.91874	FALSE	Austria	Vorarlberg	Bludenz	Aedes japonicus	F
170604701	2023-07-02	4222044	thomas_ellmauer	CC0	https://www.inaturalist.org/observations/170604701	48.2217	16.3011	FALSE	Austria	Wien	Wien	Culicidae
170676027	2023-07-02	6884885	bernhard_eichholzer		https://www.inaturalist.org/observations/170676027	47.0739	15.4443	FALSE	Austria	Steiermark	Graz	Culicidae
170863363	2023-07-03	4328937	manfredmair	CC-BY-NC	https://www.inaturalist.org/observations/170863363	48.2144	16.2217	FALSE	Austria	Wien	Wien	Culicidae
170892010	2023-07-03	4242050	josef-schmid	CC-BY-NC	https://www.inaturalist.org/observations/170892010	47.0291	16.1115	FALSE	Austria	Burgenland	F√ºrstenfeld	Culicidae
171184712	2023-06-29	477431	carnifex	CC0	https://www.inaturalist.org/observations/171184712	48.2142	16.2641	FALSE	Austria	Wien	Wien	Culicidae
171360231	2023-05-25	1631021	robink98	CC-BY-NC	https://www.inaturalist.org/observations/171360231	48.2917	16.2539	FALSE	Austria	Nieder√∂sterreich	Wien Umgebung	Culicidae
171438724	2023-07-06	4827903	migru	CC-BY	https://www.inaturalist.org/observations/171438724	48.3044	16.2972	FALSE	Austria	Nieder√∂sterreich	Wien Umgebung	Culicidae
172201375	2023-07-10	6582104	m_stue	CC-BY-NC	https://www.inaturalist.org/observations/172201375	47.0615	15.437	FALSE	Austria	Steiermark	Graz	suspected Aedes japonicus	F
172202549	2023-07-10	4328937	manfredmair	CC-BY-NC	https://www.inaturalist.org/observations/172202549	48.216	16.2211	FALSE	Austria	Wien	Wien	Culicidae
172203474	2023-07-10	6522714	li0nu0s	CC-BY-NC	https://www.inaturalist.org/observations/172203474	48.1295	16.2638	FALSE	Austria	Nieder√∂sterreich	M√∂dling	Culicidae
172322075	2023-07-11	4678341	zraph	CC0	https://www.inaturalist.org/observations/172322075	46.9797	15.4836	FALSE	Austria	Steiermark	Graz Umgebung	Culicidae
172346883	2023-07-11	6984458	dr_dr_rer_nat_oetker		https://www.inaturalist.org/observations/172346883	47.2325	9.57881	FALSE	Austria	Vorarlberg	Feldkirch	Aedes japonicus/koreicus	F
172529093	2023-07-12	4328937	manfredmair	CC-BY-NC	https://www.inaturalist.org/observations/172529093	48.216	16.2202	FALSE	Austria	Wien	Wien	Culicidae
172870672	2023-07-14	4567818	hati_1	CC-BY-NC	https://www.inaturalist.org/observations/172870672	47.2306	15.6146	FALSE	Austria	Steiermark	Weiz	Aedes japonicus	F
172920069	2023-07-14	5486724	jandiii	CC-BY-NC	https://www.inaturalist.org/observations/172920069	48.0132	16.2094	TRUE	Austria	Wien	Wien	Culicidae
172996597	2023-07-14	5097416	annagreilberger	CC-BY-NC	https://www.inaturalist.org/observations/172996597	47.1071	15.7227	FALSE	Austria	Steiermark	Weiz	Aedes japonicus	F
173082678	2023-07-15	5502269	tobiasgratzer	CC-BY	https://www.inaturalist.org/observations/173082678	47.0958	15.4341	FALSE	Austria	Steiermark	Graz	Aedes japonicus	F
173240071	2023-07-11	3726175	thomas_oswald	CC-BY	https://www.inaturalist.org/observations/173240071	46.9484	15.4008	FALSE	Austria	Steiermark	Graz Umgebung	Aedes japonicus	F
173246842	2023-07-11	3726175	thomas_oswald	CC-BY	https://www.inaturalist.org/observations/173246842	46.9484	15.4007	FALSE	Austria	Steiermark	Graz Umgebung	Culicidae
173278050	2023-07-16	6195588	wanzjulia	CC-BY-NC	https://www.inaturalist.org/observations/173278050	46.6562	15.5215	FALSE	Austria	Steiermark	Leibnitz	Culicidae
173388172	2023-07-15	4660910	martin_der_prinz	CC-BY-NC	https://www.inaturalist.org/observations/173388172	48.501	14.9911	FALSE	Austria	Nieder√∂sterreich	Zwettl	Culicidae
173802401	2023-06-19	827504	gernotkunz	CC-BY-NC	https://www.inaturalist.org/observations/173802401	47.0657	12.841	FALSE	Austria	K√§rnten	Spittal an der Drau	Culicidae
173987455	2023-07-20	2616302	christiangilli	CC-BY-NC	https://www.inaturalist.org/observations/173987455	48.5544	15.8897	FALSE	Austria	Nieder√∂sterreich	Hollabrunn	Culicidae
174062925	2023-07-19	3828458	vivaxylocopa	CC-BY-NC	https://www.inaturalist.org/observations/174062925	46.9948	15.9432	FALSE	Austria	Steiermark	Feldbach	Culicidae
174080675	2023-07-09	4065983	wolfgangbacher	CC0	https://www.inaturalist.org/observations/174080675	47.0865	11.4674	FALSE	Austria	Tirol	Innsbruck Land	Culicidae
174081374	2023-07-21	6813660	kscgx	CC-BY-NC	https://www.inaturalist.org/observations/174081374	48.4376	15.6178	FALSE	Austria	Nieder√∂sterreich	Krems-Stadt	Culicidae
174231817	2023-07-22	4678341	zraph	CC0	https://www.inaturalist.org/observations/174231817	46.9727	15.4989	FALSE	Austria	Steiermark	Graz Umgebung	Aedes albopictus	F
174466372	2023-07-16	5502269	tobiasgratzer	CC-BY	https://www.inaturalist.org/observations/174466372	47.1064	15.7221	FALSE	Austria	Steiermark	Weiz	Culicidae
174515164	2023-07-23	3761000	simon_maynollo	CC-BY-NC	https://www.inaturalist.org/observations/174515164	46.6176	13.8522	FALSE	Austria	K√§rnten	Villach	Aedes albopictus	F
174664899	2023-07-16	6225463	hanneteugels	CC-BY-NC	https://www.inaturalist.org/observations/174664899	46.6554	15.5218	FALSE	Austria	Steiermark	Leibnitz	Culicidae
174712213	2023-07-24	4242050	josef-schmid	CC-BY-NC	https://www.inaturalist.org/observations/174712213	46.8731	15.856	FALSE	Austria	Steiermark	Feldbach	Culicidae
175195348	2023-07-27	4660910	martin_der_prinz	CC-BY-NC	https://www.inaturalist.org/observations/175195348	48.0051	16.2757	FALSE	Austria	Nieder√∂sterreich	Baden	Culicidae
175223710	2023-07-27	3295993	psehnal	CC-BY-NC	https://www.inaturalist.org/observations/175223710	48.2018	16.4327	FALSE	Austria	Wien	Wien	Aedes albopictus	F
175385674	2023-07-28	2437460	alexmaringer	CC-BY-NC	https://www.inaturalist.org/observations/175385674	47.5674	14.4632	FALSE	Austria	Steiermark	Liezen	Aedes japonicus	F
175773815	2023-07-30	6609401	libelloides	CC-BY-NC	https://www.inaturalist.org/observations/175773815	48.7165	16.5716	FALSE	Austria	Nieder√∂sterreich	Mistelbach	Culicidae
175780931	2023-07-30	7200337	maja_lacher	CC-BY-NC	https://www.inaturalist.org/observations/175780931	47.2709	11.3729	FALSE	Austria	Tirol	Innsbruck	Aedes japonicus	F
176076921	2023-07-31	4242050	josef-schmid	CC-BY-NC	https://www.inaturalist.org/observations/176076921	46.8732	15.8559	FALSE	Austria	Steiermark	Feldbach	Culicidae
176446979	2023-07-27	5096774	lindapieber	CC-BY-NC	https://www.inaturalist.org/observations/176446979	47.0789	15.5961	FALSE	Austria	Steiermark	Graz Umgebung	Culicidae
176620761	2023-07-15	4020155	xespok	CC-BY-NC	https://www.inaturalist.org/observations/176620761	47.2786	14.0768	FALSE	Austria	Steiermark	Liezen	Culicidae
176620766	2023-07-15	4020155	xespok	CC-BY-NC	https://www.inaturalist.org/observations/176620766	47.2786	14.0768	FALSE	Austria	Steiermark	Liezen	Culicidae
176941176	2023-08-06	4678341	zraph	CC0	https://www.inaturalist.org/observations/176941176	46.9737	15.4579	TRUE	Austria	Steiermark	Graz Umgebung	Culicidae
176954267	2023-06-23	1485790	cpu	CC0	https://www.inaturalist.org/observations/176954267	48.1361	16.2417	FALSE	Austria	Wien	Wien	Culicidae
176954446	2023-06-23	1485790	cpu	CC0	https://www.inaturalist.org/observations/176954446	48.1361	16.2417	FALSE	Austria	Wien	Wien	Culicidae
177008993	2023-06-29	1485790	cpu	CC0	https://www.inaturalist.org/observations/177008993	48.2142	16.2634	FALSE	Austria	Wien	Wien	Culicidae
177008999	2023-06-29	1485790	cpu	CC0	https://www.inaturalist.org/observations/177008999	48.2142	16.2634	FALSE	Austria	Wien	Wien	Culicidae
177009027	2023-06-30	1485790	cpu	CC0	https://www.inaturalist.org/observations/177009027	48.2142	16.2634	FALSE	Austria	Wien	Wien	Culicidae
177157954	2023-08-02	3698573	gaetanjouvenez	CC-BY-NC	https://www.inaturalist.org/observations/177157954	46.6107	14.2518	FALSE	Austria	K√§rnten	Klagenfurt	Culicidae
177206867	2023-06-18	2733713	wrbkat	CC-BY-NC	https://www.inaturalist.org/observations/177206867	47.751	16.7924	FALSE	Austria	Burgenland	Neusiedl am See	Culicidae
177206868	2023-06-18	2733713	wrbkat	CC-BY-NC	https://www.inaturalist.org/observations/177206868	47.719	16.8221	FALSE	Austria	Burgenland	Neusiedl am See	Culicidae
177485575	2023-07-16	4020155	xespok	CC-BY-NC	https://www.inaturalist.org/observations/177485575	47.2309	14.0909	FALSE	Austria	Steiermark	Murau	Culicidae
178070687	2023-06-01	827504	gernotkunz	CC-BY-NC	https://www.inaturalist.org/observations/178070687	48.1286	16.2471	FALSE	Austria	Nieder√∂sterreich	M√∂dling	Aedes japonicus	F
178070695	2023-06-01	827504	gernotkunz	CC-BY-NC	https://www.inaturalist.org/observations/178070695	48.1286	16.2471	FALSE	Austria	Nieder√∂sterreich	M√∂dling	Culicidae
178070702	2023-06-01	827504	gernotkunz	CC-BY-NC	https://www.inaturalist.org/observations/178070702	48.1286	16.2471	FALSE	Austria	Nieder√∂sterreich	M√∂dling	Culicidae
178070754	2023-06-01	827504	gernotkunz	CC-BY-NC	https://www.inaturalist.org/observations/178070754	48.1286	16.2471	FALSE	Austria	Nieder√∂sterreich	M√∂dling	Aedes japonicus	F
178070830	2023-06-01	827504	gernotkunz	CC-BY-NC	https://www.inaturalist.org/observations/178070830	48.1286	16.2471	FALSE	Austria	Nieder√∂sterreich	M√∂dling	Culicidae
178492402	2023-08-15	4827903	migru	CC-BY	https://www.inaturalist.org/observations/178492402	48.3064	16.2993	FALSE	Austria	Nieder√∂sterreich	Wien Umgebung	Culicidae
178498857	2023-08-14	6292255	jasmin_reh	CC-BY-NC	https://www.inaturalist.org/observations/178498857	48.1223	16.2504	FALSE	Austria	Nieder√∂sterreich	M√∂dling	Culicidae
178505034	2023-07-14	1737150	tamarita	CC-BY-NC	https://www.inaturalist.org/observations/178505034	47.1069	15.722	FALSE	Austria	Steiermark	Weiz	Aedes japonicus	F
178595273	2023-08-15	6797449	junisonne	CC-BY-NC	https://www.inaturalist.org/observations/178595273	46.6928	14.3745	FALSE	Austria	K√§rnten	Klagenfurt Land	Culicidae
178644661	2023-08-15	4660910	martin_der_prinz	CC-BY-NC	https://www.inaturalist.org/observations/178644661	48.0044	16.2715	FALSE	Austria	Nieder√∂sterreich	Baden	Culicidae
178839693	2023-06-11	793005	twan3253	CC-BY	https://www.inaturalist.org/observations/178839693	48.1561	16.4317	FALSE	Austria	Wien	Wien	Culicidae
178854213	2023-08-17	1966071	schaager	CC-BY-NC	https://www.inaturalist.org/observations/178854213	46.6153	14.0871	FALSE	Austria	K√§rnten	Klagenfurt Land	Culicidae
178858124	2023-08-17	2723847	ali6439	CC-BY-NC	https://www.inaturalist.org/observations/178858124	48.1785	16.2956	FALSE	Austria	Wien	Wien	Culicidae
178943000	2023-08-18	6954963	da_itz	CC-BY-NC	https://www.inaturalist.org/observations/178943000	48.1861	16.3748	FALSE	Austria	Wien	Wien	Culicidae
179018943	2023-08-18	6292255	jasmin_reh	CC-BY-NC	https://www.inaturalist.org/observations/179018943	48.1653	16.328	FALSE	Austria	Wien	Wien	Culicidae
179113797	2023-08-19	4678341	zraph	CC0	https://www.inaturalist.org/observations/179113797	46.9521	15.5628	TRUE	Austria	Steiermark	Graz Umgebung	Culicidae
179120238	2023-08-19	4678341	zraph	CC0	https://www.inaturalist.org/observations/179120238	46.8806	15.5488	TRUE	Austria	Steiermark	Graz Umgebung	Culicidae
179123965	2023-08-18	1485790	cpu	CC0	https://www.inaturalist.org/observations/179123965	48.1332	16.2414	FALSE	Austria	Wien	Wien	Aedes japonicus	F
179124000	2023-08-18	1485790	cpu	CC0	https://www.inaturalist.org/observations/179124000	48.1332	16.2414	FALSE	Austria	Wien	Wien	Culicidae
179486039	2023-08-20	4049098	tom1093	CC-BY	https://www.inaturalist.org/observations/179486039	46.6079	13.8446	FALSE	Austria	K√§rnten	Villach	Culicidae
179505213	2023-08-21	4242050	josef-schmid	CC-BY-NC	https://www.inaturalist.org/observations/179505213	46.8725	15.8561	FALSE	Austria	Steiermark	Feldbach	Culicidae
179653147	2023-07-25	4596540	hemala_vladimir	CC-BY	https://www.inaturalist.org/observations/179653147	48.1865	16.3135	FALSE	Austria	Wien	Wien	Culicidae
179708088	2023-08-22	1646733	flytofreedom	CC-BY-NC-SA	https://www.inaturalist.org/observations/179708088	47.5676	15.3722	FALSE	Austria	Steiermark	Bruck an der Mur	Culicidae
179711264	2023-08-20	5645316	philip_schaffer	CC-BY	https://www.inaturalist.org/observations/179711264	47.176	16.2077	FALSE	Austria	Burgenland	G√ºssing	Culicidae
179810133	2023-08-21	3726175	thomas_oswald	CC-BY	https://www.inaturalist.org/observations/179810133	46.9487	15.4027	FALSE	Austria	Steiermark	Graz Umgebung	Culicidae
179832983	2023-08-23	6919728	pgruber1	CC-BY-NC	https://www.inaturalist.org/observations/179832983	47.0264	15.471	FALSE	Austria	Steiermark	Graz	Aedes albopictus	F
179858757	2023-08-21	1737150	tamarita	CC-BY-NC	https://www.inaturalist.org/observations/179858757	46.9487	15.4021	FALSE	Austria	Steiermark	Graz Umgebung	Culicidae
179866233	2023-06-13	827504	gernotkunz	CC-BY-NC	https://www.inaturalist.org/observations/179866233	47.7689	16.7662	FALSE	Austria	Burgenland	Neusiedl am See	Culicidae
179871347	2023-08-22	6253297	christopher_hohl	CC-BY-NC	https://www.inaturalist.org/observations/179871347	47.0572	15.3847	FALSE	Austria	Steiermark	Graz	Culicidae
179872415	2023-06-15	827504	gernotkunz	CC-BY-NC	https://www.inaturalist.org/observations/179872415	47.769	16.7662	FALSE	Austria	Burgenland	Neusiedl am See	Culicidae
179886443	2023-06-15	827504	gernotkunz	CC-BY-NC	https://www.inaturalist.org/observations/179886443	47.7691	16.7662	FALSE	Austria	Burgenland	Neusiedl am See	Culicidae
180001339	2023-08-24	4764946	sorschlet	CC-BY-NC	https://www.inaturalist.org/observations/180001339	48.1996	16.4013	FALSE	Austria	Wien	Wien	Aedes albopictus	F
180021990	2023-08-21	827504	gernotkunz	CC-BY-NC	https://www.inaturalist.org/observations/180021990	46.9488	15.4036	FALSE	Austria	Steiermark	Graz Umgebung	Culicidae
180022651	2023-08-24	4660910	martin_der_prinz	CC-BY-NC	https://www.inaturalist.org/observations/180022651	48.0044	16.2718	FALSE	Austria	Nieder√∂sterreich	Baden	Culicidae
180323442	2023-08-24	7067126	bernadetteakkan	CC-BY-NC	https://www.inaturalist.org/observations/180323442	48.2444	16.4456	FALSE	Austria	Wien	Wien	Aedes albopictus	F
180400028	2023-08-27	477431	carnifex	CC0	https://www.inaturalist.org/observations/180400028	48.2218	16.3398	FALSE	Austria	Wien	Wien	Aedes albopictus	F
180425139	2023-08-20	6680231	malvina86	CC-BY-NC	https://www.inaturalist.org/observations/180425139	47.0589	15.4456	FALSE	Austria	Steiermark	Graz	Aedes albopictus	F
180671563	2023-08-27	1485790	cpu	CC0	https://www.inaturalist.org/observations/180671563	47.012	15.4285	FALSE	Austria	Steiermark	Graz Umgebung	Culicidae
180673910	2023-08-21	2032730	waldgeist	CC-BY	https://www.inaturalist.org/observations/180673910	48.0643	16.292	FALSE	Austria	Nieder√∂sterreich	M√∂dling	Culicidae
180673924	2023-08-21	2032730	waldgeist	CC-BY	https://www.inaturalist.org/observations/180673924	48.0643	16.2921	FALSE	Austria	Nieder√∂sterreich	M√∂dling	Culicidae
180898661	2023-08-30	6942430	raphael8430	CC-BY-NC	https://www.inaturalist.org/observations/180898661	46.7787	15.5408	FALSE	Austria	Steiermark	Leibnitz	Culicidae
181083727	2023-08-19	4327796	andreasbauer	CC-BY-NC	https://www.inaturalist.org/observations/181083727	46.9714	15.4725	FALSE	Austria	Steiermark	Graz Umgebung	Aedes albopictus	F
181220703	2023-09-01	3726175	thomas_oswald	CC-BY	https://www.inaturalist.org/observations/181220703	47.0522	15.4416	FALSE	Austria	Steiermark	Graz	Aedes albopictus	F
181249008	2023-09-01	1485790	cpu	CC0	https://www.inaturalist.org/observations/181249008	47.012	15.4285	FALSE	Austria	Steiermark	Graz Umgebung	Aedes albopictus	F
181249068	2023-09-01	1485790	cpu	CC0	https://www.inaturalist.org/observations/181249068	47.012	15.4285	FALSE	Austria	Steiermark	Graz Umgebung	Culicidae
181703813	2023-09-03	4338837	pikaz	CC-BY-NC	https://www.inaturalist.org/observations/181703813	48.0783	15.4318	TRUE	Austria	Nieder√∂sterreich	Sankt P√∂lten Land	Culicidae
181781703	2023-06-17	2768370	culiseta	CC-BY-NC	https://www.inaturalist.org/observations/181781703	47.5382	12.7952	FALSE	Austria	Salzburg	Zell am See	Culicidae
181972916	2023-09-05	4065983	wolfgangbacher	CC0	https://www.inaturalist.org/observations/181972916	47.0863	11.4676	FALSE	Austria	Tirol	Innsbruck Land	Culicidae
182375224	2023-09-08	2930936	anaxvp	CC-BY-NC	https://www.inaturalist.org/observations/182375224	48.2203	16.3837	FALSE	Austria	Wien	Wien	Aedes albopictus	F
182393149	2023-09-07	2175033	davidsandler	CC-BY	https://www.inaturalist.org/observations/182393149	48.2454	15.2159	FALSE	Austria	Nieder√∂sterreich	Melk	suspected Aedes japonicus	F
182473074	2023-09-09	5566675	zibim	CC-BY-NC	https://www.inaturalist.org/observations/182473074	47.0541	15.4185	FALSE	Austria	Steiermark	Graz	suspected Aedes japonicus	F
182674159	2023-08-19	7379096	miasunny	CC-BY-NC	https://www.inaturalist.org/observations/182674159	48.255	16.4201	FALSE	Austria	Wien	Wien	Aedes albopictus	M
182907572	2023-09-12	2727718	franzhillebrand	CC-BY-NC-SA	https://www.inaturalist.org/observations/182907572	46.9539	15.4287	FALSE	Austria	Steiermark	Graz Umgebung	Culicidae
182912528	2023-09-10	4301032	claumodia	CC-BY-NC	https://www.inaturalist.org/observations/182912528	47.0564	15.4035	FALSE	Austria	Steiermark	Graz	Culicidae
182922627	2023-09-11	4065983	wolfgangbacher	CC0	https://www.inaturalist.org/observations/182922627	47.0863	11.4676	FALSE	Austria	Tirol	Innsbruck Land	Culicidae
182949338	2023-09-12	6086166	kaja_kaja	CC-BY-NC	https://www.inaturalist.org/observations/182949338	48.2251	16.4374	FALSE	Austria	Wien	Wien	Aedes albopictus	F
183142115	2023-09-13	827504	gernotkunz	CC-BY-NC	https://www.inaturalist.org/observations/183142115	46.6549	15.5216	FALSE	Austria	Steiermark	Leibnitz	Culicidae
183317298	2023-09-15	6269706	ulrike_hausl_hofstaetter	CC-BY-NC	https://www.inaturalist.org/observations/183317298	47.1034	15.4159	FALSE	Austria	Steiermark	Graz	Aedes japonicus	F
183537116	2023-09-16	4242050	josef-schmid	CC-BY-NC	https://www.inaturalist.org/observations/183537116	46.8731	15.856	FALSE	Austria	Steiermark	Feldbach	Culicidae
183538593	2023-09-16	5902599	tiefes	CC-BY-NC	https://www.inaturalist.org/observations/183538593	48.0099	13.9318	FALSE	Austria	Ober√∂sterreich	Gmunden	Culicidae
183560478	2023-09-16	1485790	cpu	CC0	https://www.inaturalist.org/observations/183560478	47.0119	15.4288	FALSE	Austria	Steiermark	Graz Umgebung	Culicidae
183865745	2023-09-18	6185759	stevem61	CC-BY	https://www.inaturalist.org/observations/183865745	46.9851	15.426	FALSE	Austria	Steiermark	Graz Umgebung	Culicidae
184531289	2023-09-10	4755604	xeniorn	CC-BY	https://www.inaturalist.org/observations/184531289	48.1912	16.391	FALSE	Austria	Wien	Wien	Culicidae
184841500	2023-09-25	3695869	susanneleonhartsberger	CC-BY-NC	https://www.inaturalist.org/observations/184841500	47.0631	15.4462	FALSE	Austria	Steiermark	Graz	Culicidae
184875250	2023-09-25	3828458	vivaxylocopa	CC-BY-NC	https://www.inaturalist.org/observations/184875250	46.9948	15.9432	FALSE	Austria	Steiermark	Feldbach	Culicidae
185015459	2023-09-26	3183401	distelfink1234	CC-BY-NC	https://www.inaturalist.org/observations/185015459	47.071	15.4263	FALSE	Austria	Steiermark	Graz	Aedes albopictus	F
185122123	2023-09-27	7156291	thomas79511		https://www.inaturalist.org/observations/185122123	46.7546	15.3653	FALSE	Austria	Steiermark	Leibnitz	Culicidae
185449603	2023-09-29	2853134	astro_graph	CC-BY-NC	https://www.inaturalist.org/observations/185449603	47.49	9.68638	FALSE	Austria	Vorarlberg	Bregenz	Culicidae
185496917	2023-09-14	2032730	waldgeist	CC-BY	https://www.inaturalist.org/observations/185496917	47.6692	16.1329	FALSE	Austria	Nieder√∂sterreich	Neunkirchen	Culicidae
185564289	2023-06-14	2370136	fekraker	CC-BY-NC	https://www.inaturalist.org/observations/185564289	47.7188	17.0652	FALSE	Austria	Burgenland	Neusiedl am See	Culicidae
185727138	2023-10-01	7465665	vickybio	CC-BY-NC	https://www.inaturalist.org/observations/185727138	47.1029	15.5269	FALSE	Austria	Steiermark	Graz Umgebung	Culicidae
185882273	2023-10-02	7020558	markus349		https://www.inaturalist.org/observations/185882273	48.1856	16.4288	FALSE	Austria	Wien	Wien	Aedes albopictus	F
185920088	2023-10-02	2329716	valerianstaudinger	CC-BY-NC	https://www.inaturalist.org/observations/185920088	47.0317	15.4636	FALSE	Austria	Steiermark	Graz	suspected Aedes albopictus	F
185935488	2023-10-02	7465401	kathrin_grabler		https://www.inaturalist.org/observations/185935488	47.1149	15.1268	FALSE	Austria	Steiermark	Voitsberg	Culicidae
186023476	2023-10-03	4242050	josef-schmid	CC-BY-NC	https://www.inaturalist.org/observations/186023476	46.8725	15.856	FALSE	Austria	Steiermark	Feldbach	Culicidae
186034975	2023-10-03	7465401	kathrin_grabler		https://www.inaturalist.org/observations/186034975	47.1146	15.1264	FALSE	Austria	Steiermark	Voitsberg	Culicidae
186198277	2023-10-04	3828458	vivaxylocopa	CC-BY-NC	https://www.inaturalist.org/observations/186198277	46.9948	15.9432	FALSE	Austria	Steiermark	Feldbach	Culicidae
186321463	2023-10-05	739843	norbert1063	CC-BY-NC	https://www.inaturalist.org/observations/186321463	46.6064	14.2925	FALSE	Austria	K√§rnten	Klagenfurt	Culicidae
186409150	2023-10-05	7493159	juliaszymanska	CC-BY-NC	https://www.inaturalist.org/observations/186409150	47.0482	15.4041	FALSE	Austria	Steiermark	Graz	Aedes albopictus	F
186414487	2023-10-06	7488783	annalenahartner	CC-BY-NC	https://www.inaturalist.org/observations/186414487	46.8939	16.0977	FALSE	Austria	Burgenland	Jennersdorf	Culicidae
186465556	2023-10-06	4065983	wolfgangbacher	CC0	https://www.inaturalist.org/observations/186465556	47.2734	11.4582	FALSE	Austria	Tirol	Innsbruck Land	Culicidae
186558630	2023-10-07	7482463	chiara_eg	CC-BY-NC	https://www.inaturalist.org/observations/186558630	46.8515	13.3717	FALSE	Austria	K√§rnten	Spittal an der Drau	Aedes japonicus	F
186561706	2023-09-29	7494059	studenthm	CC-BY-NC	https://www.inaturalist.org/observations/186561706	46.6928	14.644	FALSE	Austria	K√§rnten	V√∂lkermarkt	Culicidae
186578894	2023-10-07	7480607	tobias_loibner		https://www.inaturalist.org/observations/186578894	47.0736	15.4545	FALSE	Austria	Steiermark	Graz	Culicidae
186590101	2023-10-07	7493670	laura_gansberger	CC-BY-NC	https://www.inaturalist.org/observations/186590101	47.5067	15.4353	FALSE	Austria	Steiermark	M√ºrzzuschlag	Culicidae
186591444	2023-10-07	6781815	manuel_meixneralter		https://www.inaturalist.org/observations/186591444	47.0452	15.4054	FALSE	Austria	Steiermark	Graz	Culicidae
186667255	2023-10-07	7498401	fuchs_emilia	CC-BY-NC	https://www.inaturalist.org/observations/186667255	47.0076	15.2536	FALSE	Austria	Steiermark	Voitsberg	Culicidae
186699408	2023-10-08	7467392	kitty912	CC-BY-NC	https://www.inaturalist.org/observations/186699408	47.1683	14.6581	FALSE	Austria	Steiermark	Judenburg	Aedes japonicus	F
186733903	2023-10-08	7482463	chiara_eg	CC-BY-NC	https://www.inaturalist.org/observations/186733903	46.6152	14.2792	FALSE	Austria	K√§rnten	Klagenfurt	Culicidae
186738428	2023-10-07	1485790	cpu	CC0	https://www.inaturalist.org/observations/186738428	47.0119	15.4288	FALSE	Austria	Steiermark	Graz Umgebung	Culicidae
186738510	2023-10-07	1485790	cpu	CC0	https://www.inaturalist.org/observations/186738510	47.0119	15.4288	FALSE	Austria	Steiermark	Graz Umgebung	Culicidae
186830318	2023-10-09	4764946	sorschlet	CC-BY-NC	https://www.inaturalist.org/observations/186830318	48.1996	16.4014	FALSE	Austria	Wien	Wien	Culicidae
186836529	2023-10-09	7477938	felicitasposchinger	CC-BY-NC	https://www.inaturalist.org/observations/186836529	47.0758	15.4496	FALSE	Austria	Steiermark	Graz	Aedes albopictus	F
186911968	2023-10-10	7488789	svenja01	CC-BY-NC	https://www.inaturalist.org/observations/186911968	47.5491	15.57	FALSE	Austria	Steiermark	M√ºrzzuschlag	Culicidae
187009595	2023-10-10	7488774	kindlermc	CC-BY-NC	https://www.inaturalist.org/observations/187009595	47.0839	15.448	FALSE	Austria	Steiermark	Graz	Culicidae
187018690	2023-10-10	7488740	karlastanila	CC-BY-NC	https://www.inaturalist.org/observations/187018690	47.0891	15.703	FALSE	Austria	Steiermark	Weiz	Culicidae
187022778	2023-10-10	6954963	da_itz	CC-BY-NC	https://www.inaturalist.org/observations/187022778	48.106	16.2928	FALSE	Austria	Nieder√∂sterreich	M√∂dling	Culicidae
187127485	2023-10-07	6556528	haasbene		https://www.inaturalist.org/observations/187127485	47.1823	15.6143	FALSE	Austria	Steiermark	Weiz	Culicidae
187143007	2023-10-11	2616302	christiangilli	CC-BY-NC	https://www.inaturalist.org/observations/187143007	48.5542	15.8916	FALSE	Austria	Nieder√∂sterreich	Hollabrunn	Culicidae
187160792	2023-10-11	1485790	cpu	CC0	https://www.inaturalist.org/observations/187160792	48.14	16.2577	FALSE	Austria	Wien	Wien	Aedes albopictus	F
187221625	2023-10-03	7506782	anna_joven	CC-BY-NC	https://www.inaturalist.org/observations/187221625	46.8128	14.8516	FALSE	Austria	K√§rnten	Wolfsberg	Culicidae
187224788	2023-10-12	7492524	alwin_duerrer	CC-BY-NC	https://www.inaturalist.org/observations/187224788	47.0759	15.4499	FALSE	Austria	Steiermark	Graz	Aedes albopictus	F
187242642	2023-10-12	4764946	sorschlet	CC-BY-NC	https://www.inaturalist.org/observations/187242642	48.1996	16.4014	FALSE	Austria	Wien	Wien	Aedes albopictus	F
187272308	2023-10-12	7506141	angelinavodiunik	CC-BY-NC	https://www.inaturalist.org/observations/187272308	46.7424	14.9093	FALSE	Austria	K√§rnten	Wolfsberg	Culicidae
187306617	2023-10-13	7479634	florian_kaderabek	CC-BY-NC	https://www.inaturalist.org/observations/187306617	47.128	14.364	FALSE	Austria	Steiermark	Murau	Culicidae
187351336	2023-10-13	4764946	sorschlet	CC-BY-NC	https://www.inaturalist.org/observations/187351336	48.1996	16.4014	FALSE	Austria	Wien	Wien	Aedes albopictus	F
187354952	2023-10-13	7492087	lea_keppel	CC-BY-NC	https://www.inaturalist.org/observations/187354952	47.1163	15.438	FALSE	Austria	Steiermark	Graz	Culicidae
187359909	2023-10-13	7516643	vanessa_pfluegler	CC-BY-NC	https://www.inaturalist.org/observations/187359909	48.2271	14.6141	FALSE	Austria	Ober√∂sterreich	Perg	Culicidae
187361732	2023-10-13	1083990	alexanderweihs	CC0	https://www.inaturalist.org/observations/187361732	47.05	15.4748	FALSE	Austria	Steiermark	Graz	Aedes albopictus	F
187372089	2023-10-13	7489797	tanja_oberosler	CC-BY-NC	https://www.inaturalist.org/observations/187372089	47.4665	14.8271	TRUE	Austria	Steiermark	Leoben	Culicidae
187374945	2023-10-13	7516949	cterler	CC-BY-NC	https://www.inaturalist.org/observations/187374945	47.0732	15.442	FALSE	Austria	Steiermark	Graz	Aedes albopictus	F
187380135	2023-09-09	5477026	wolflutz	CC-BY-NC	https://www.inaturalist.org/observations/187380135	46.6206	14.3411	FALSE	Austria	K√§rnten	Klagenfurt	Culicidae
187388776	2023-10-13	7492524	alwin_duerrer	CC-BY-NC	https://www.inaturalist.org/observations/187388776	47.0644	15.4609	FALSE	Austria	Steiermark	Graz	Culicidae
187389098	2023-10-13	7492524	alwin_duerrer	CC-BY-NC	https://www.inaturalist.org/observations/187389098	47.0635	15.4587	FALSE	Austria	Steiermark	Graz	Culicidae
187406873	2023-10-12	2032730	waldgeist	CC-BY	https://www.inaturalist.org/observations/187406873	48.1588	16.3442	FALSE	Austria	Wien	Wien	Aedes albopictus	F
187410391	2023-10-13	7518296	claudi_weasl	CC-BY-NC	https://www.inaturalist.org/observations/187410391	47.3575	12.7985	FALSE	Austria	Salzburg	Zell am See	Culicidae
187426817	2023-10-13	6749662	nedobsoom	CC-BY-NC	https://www.inaturalist.org/observations/187426817	47.5154	14.3663	FALSE	Austria	Steiermark	Liezen	Aedes japonicus	F
187456368	2023-10-14	6702118	barbara_steinbichler	CC-BY-NC	https://www.inaturalist.org/observations/187456368	47.7198	14.3429	FALSE	Austria	Ober√∂sterreich	Kirchdorf an der Krems	Culicidae
187465986	2023-10-14	7486563	bioxxh	CC-BY-NC	https://www.inaturalist.org/observations/187465986	47.0736	15.4377	FALSE	Austria	Steiermark	Graz	suspected Aedes albopictus	F
187470287	2023-10-14	7488762	rebeccapeyer	CC-BY-NC	https://www.inaturalist.org/observations/187470287	47.8597	16.8315	FALSE	Austria	Burgenland	Neusiedl am See	Culicidae
187490162	2023-10-14	7505904	jaragutjahr	CC-BY-NC	https://www.inaturalist.org/observations/187490162	46.8043	15.2686	FALSE	Austria	Steiermark	Deutschlandsberg	Culicidae
187492106	2023-10-05	7480276	floschnepf	CC-BY-NC	https://www.inaturalist.org/observations/187492106	47.0843	15.4437	FALSE	Austria	Steiermark	Graz	Culicidae
187524951	2023-10-14	7498427	thomaspredota	CC-BY-NC	https://www.inaturalist.org/observations/187524951	46.6234	13.8863	FALSE	Austria	K√§rnten	Villach	Culicidae
187603528	2023-10-15	6590473	topfred	CC-BY-NC	https://www.inaturalist.org/observations/187603528	47.4881	15.3921	FALSE	Austria	Steiermark	Bruck an der Mur	Aedes japonicus	F
187627954	2023-10-15	7510114	isabell-gander	CC-BY-NC	https://www.inaturalist.org/observations/187627954	47.0784	15.4596	FALSE	Austria	Steiermark	Graz	Culicidae
187629938	2023-10-14	4242050	josef-schmid	CC-BY-NC	https://www.inaturalist.org/observations/187629938	46.8725	15.8565	FALSE	Austria	Steiermark	Feldbach	Aedes japonicus	F
187629939	2023-10-14	4242050	josef-schmid	CC-BY-NC	https://www.inaturalist.org/observations/187629939	46.8726	15.8566	FALSE	Austria	Steiermark	Feldbach	Aedes japonicus	F
187653197	2023-10-15	5922981	emlucora	CC-BY-NC	https://www.inaturalist.org/observations/187653197	47.1264	15.4368	FALSE	Austria	Steiermark	Graz Umgebung	Culicidae
187661989	2023-10-15	7469680	johanna_mayer	CC-BY-NC	https://www.inaturalist.org/observations/187661989	47.4004	15.1425	FALSE	Austria	Steiermark	Leoben	Culicidae
187761302	2023-10-16	3949919	mani_raab	CC-BY-NC	https://www.inaturalist.org/observations/187761302	47.0787	15.4479	FALSE	Austria	Steiermark	Graz	Culicidae
187809291	2023-10-16	5922981	emlucora	CC-BY-NC	https://www.inaturalist.org/observations/187809291	47.069	15.4529	FALSE	Austria	Steiermark	Graz	Culicidae
187879769	2023-10-10	7505319	laraschmidt	CC-BY-NC	https://www.inaturalist.org/observations/187879769	47.2789	15.9764	FALSE	Austria	Steiermark	Hartberg	Culicidae
187879979	2023-10-16	7505319	laraschmidt	CC-BY-NC	https://www.inaturalist.org/observations/187879979	47.3688	16.0335	FALSE	Austria	Burgenland	Oberwart	Culicidae
187882117	2023-09-27	5477026	wolflutz	CC-BY-NC	https://www.inaturalist.org/observations/187882117	46.6054	14.4081	FALSE	Austria	K√§rnten	Klagenfurt Land	Culicidae
187992921	2023-10-18	960916	szucsich	CC-BY-NC	https://www.inaturalist.org/observations/187992921	48.2027	16.36	FALSE	Austria	Wien	Wien	Culicidae
187994157	2023-10-18	4764946	sorschlet	CC-BY-NC	https://www.inaturalist.org/observations/187994157	48.1996	16.4014	FALSE	Austria	Wien	Wien	Culicidae
188031559	2023-10-13	6780446	philipphamster	CC-BY-NC	https://www.inaturalist.org/observations/188031559	47.0582	15.4563	FALSE	Austria	Steiermark	Graz	Aedes albopictus	F
188065261	2023-10-18	7465401	kathrin_grabler		https://www.inaturalist.org/observations/188065261	47.1149	15.1268	FALSE	Austria	Steiermark	Voitsberg	Culicidae
188114060	2023-10-19	960916	szucsich	CC-BY-NC	https://www.inaturalist.org/observations/188114060	48.1974	16.3713	FALSE	Austria	Wien	Wien	Culicidae
188115396	2023-10-19	960916	szucsich	CC-BY-NC	https://www.inaturalist.org/observations/188115396	48.2037	16.359	FALSE	Austria	Wien	Wien	Aedes albopictus	M
188196990	2023-10-20	7174428	dawedenig	CC-BY-NC	https://www.inaturalist.org/observations/188196990	46.6601	14.5679	FALSE	Austria	K√§rnten	V√∂lkermarkt	Culicidae
188244534	2023-10-20	6590473	topfred	CC-BY-NC	https://www.inaturalist.org/observations/188244534	47.488	15.3921	FALSE	Austria	Steiermark	Bruck an der Mur	Culicidae
188247866	2023-10-20	7488747	leonardo-silvestri		https://www.inaturalist.org/observations/188247866	47.0848	15.4282	FALSE	Austria	Steiermark	Graz	Culicidae
188254329	2023-10-17	7528384	nadjameissl	CC-BY-NC	https://www.inaturalist.org/observations/188254329	47.0781	15.4623	FALSE	Austria	Steiermark	Graz	Culicidae
188254577	2023-10-15	6890697	mathias_sperl	CC-BY-NC	https://www.inaturalist.org/observations/188254577	47.0651	15.4636	FALSE	Austria	Steiermark	Graz	Culicidae
188304125	2023-10-19	7498683	laura0711	CC-BY-NC	https://www.inaturalist.org/observations/188304125	47.5064	14.1019	FALSE	Austria	Steiermark	Liezen	Culicidae
188351310	2023-10-20	7489797	tanja_oberosler	CC-BY-NC	https://www.inaturalist.org/observations/188351310	47.4163	14.8772	TRUE	Austria	Steiermark	Leoben	Culicidae
188356103	2023-10-20	7488869	dominikawood	CC-BY-NC	https://www.inaturalist.org/observations/188356103	47.1036	15.4955	FALSE	Austria	Steiermark	Graz	Aedes japonicus	F
188402681	2023-10-21	7473124	kristinazartl	CC-BY-NC	https://www.inaturalist.org/observations/188402681	47.4536	15.2718	FALSE	Austria	Steiermark	Bruck an der Mur	Culicidae
188403885	2023-10-21	7528329	sarah_pretterhofer	CC-BY-NC	https://www.inaturalist.org/observations/188403885	47.2159	15.0528	FALSE	Austria	Steiermark	Graz Umgebung	Culicidae
188424708	2023-10-21	477431	carnifex	CC0	https://www.inaturalist.org/observations/188424708	48.2167	16.3488	FALSE	Austria	Wien	Wien	Aedes japonicus	F
188425916	2023-10-21	7526217	naturfreund321	CC-BY-NC	https://www.inaturalist.org/observations/188425916	47.2268	14.5736	FALSE	Austria	Steiermark	Judenburg	Culicidae
188490596	2023-10-22	7465827	student2023	CC-BY-NC	https://www.inaturalist.org/observations/188490596	47.4265	15.7855	FALSE	Austria	Steiermark	Hartberg	Culicidae
188509060	2023-10-22	7505311	janagschiel	CC-BY-NC	https://www.inaturalist.org/observations/188509060	47.2886	15.9817	FALSE	Austria	Steiermark	Hartberg	Culicidae
188510576	2023-10-22	5581442	florianro	CC-BY-NC	https://www.inaturalist.org/observations/188510576	47.1868	15.3118	FALSE	Austria	Steiermark	Graz Umgebung	Culicidae
188523820	2023-10-22	7055749	laura_la	CC-BY-NC	https://www.inaturalist.org/observations/188523820	47.0468	15.6039	FALSE	Austria	Steiermark	Graz Umgebung	Culicidae
188565685	2023-10-22	7513012	bongoboi	CC-BY-NC	https://www.inaturalist.org/observations/188565685	47.0864	15.4655	FALSE	Austria	Steiermark	Graz	suspected Aedes japonicus	F
188665238	2023-10-15	7499096	isabel_linder	CC-BY-NC	https://www.inaturalist.org/observations/188665238	46.6095	14.3135	FALSE	Austria	K√§rnten	Klagenfurt	Culicidae
188755621	2023-10-24	960916	szucsich	CC-BY-NC	https://www.inaturalist.org/observations/188755621	48.2027	16.3604	FALSE	Austria	Wien	Wien	Culicidae
188815678	2023-10-24	7545438	naturejanik	CC-BY-NC	https://www.inaturalist.org/observations/188815678	47.1065	15.4575	FALSE	Austria	Steiermark	Graz	Aedes japonicus	F
188877512	2023-10-25	7469680	johanna_mayer	CC-BY-NC	https://www.inaturalist.org/observations/188877512	47.4004	15.1425	FALSE	Austria	Steiermark	Leoben	Culicidae
188880483	2023-10-25	4281861	petzenbeer	CC-BY-NC	https://www.inaturalist.org/observations/188880483	46.7652	14.1583	FALSE	Austria	K√§rnten	Feldkirchen	Culicidae
188900833	2023-10-25	7488873	lisapichler	CC-BY-NC	https://www.inaturalist.org/observations/188900833	47.0631	15.4265	FALSE	Austria	Steiermark	Graz	Aedes japonicus	F
188929742	2023-10-25	7055749	laura_la	CC-BY-NC	https://www.inaturalist.org/observations/188929742	47.0468	15.6039	FALSE	Austria	Steiermark	Graz Umgebung	Culicidae
188938979	2023-10-25	3666055	cleeb	CC-BY-NC	https://www.inaturalist.org/observations/188938979	48.0917	16.2959	FALSE	Austria	Nieder√∂sterreich	M√∂dling	Culicidae
189003016	2023-10-26	7505277	vanessa0103	CC-BY-NC	https://www.inaturalist.org/observations/189003016	46.8045	14.8364	FALSE	Austria	K√§rnten	Wolfsberg	Culicidae
189003661	2023-10-26	7465429	mittermaiermax	CC-BY-NC	https://www.inaturalist.org/observations/189003661	48.4657	13.8805	FALSE	Austria	Ober√∂sterreich	Rohrbach im M√ºhlkreis	Culicidae
189005720	2023-10-26	7505372	jannik_kolb	CC-BY-NC	https://www.inaturalist.org/observations/189005720	47.1037	15.3809	FALSE	Austria	Steiermark	Graz	Aedes japonicus	F
189011740	2023-10-26	7488860	vicky_oswaldi	CC-BY-NC	https://www.inaturalist.org/observations/189011740	47.0646	15.4628	FALSE	Austria	Steiermark	Graz	Aedes albopictus	F
189037806	2023-10-26	3666055	cleeb	CC-BY-NC	https://www.inaturalist.org/observations/189037806	48.0788	16.2872	FALSE	Austria	Nieder√∂sterreich	M√∂dling	Culicidae
189042610	2023-10-26	7505277	vanessa0103	CC-BY-NC	https://www.inaturalist.org/observations/189042610	46.8584	14.8399	FALSE	Austria	K√§rnten	Wolfsberg	Culicidae
189052483	2023-10-26	990757	lorenz-wido		https://www.inaturalist.org/observations/189052483	47.1932	15.7574	FALSE	Austria	Steiermark	Weiz	Culicidae
189061422	2023-10-26	4065983	wolfgangbacher	CC0	https://www.inaturalist.org/observations/189061422	47.0863	11.4676	FALSE	Austria	Tirol	Innsbruck Land	Culicidae
189111448	2023-10-27	3828458	vivaxylocopa	CC-BY-NC	https://www.inaturalist.org/observations/189111448	46.9948	15.9432	FALSE	Austria	Steiermark	Feldbach	Culicidae
189164072	2023-10-28	7491051	timo_krutner	CC-BY-NC	https://www.inaturalist.org/observations/189164072	46.6161	14.2718	FALSE	Austria	K√§rnten	Klagenfurt	Culicidae
189167859	2023-10-26	827504	gernotkunz	CC-BY-NC	https://www.inaturalist.org/observations/189167859	46.6562	15.5228	FALSE	Austria	Steiermark	Leibnitz	Culicidae
189167863	2023-10-26	827504	gernotkunz	CC-BY-NC	https://www.inaturalist.org/observations/189167863	46.6562	15.5228	FALSE	Austria	Steiermark	Leibnitz	Culicidae
189167876	2023-10-26	827504	gernotkunz	CC-BY-NC	https://www.inaturalist.org/observations/189167876	46.6562	15.5228	FALSE	Austria	Steiermark	Leibnitz	Culicidae
189167877	2023-10-26	827504	gernotkunz	CC-BY-NC	https://www.inaturalist.org/observations/189167877	46.6562	15.5228	FALSE	Austria	Steiermark	Leibnitz	Culicidae
189214248	2023-10-27	7490240	ilvierosenberger	CC-BY-NC	https://www.inaturalist.org/observations/189214248	47.9325	14.1193	FALSE	Austria	Ober√∂sterreich	Kirchdorf an der Krems	Culicidae
189231549	2023-10-28	2616302	christiangilli	CC-BY-NC	https://www.inaturalist.org/observations/189231549	48.5513	15.8886	FALSE	Austria	Nieder√∂sterreich	Hollabrunn	Culicidae
189235595	2023-10-28	7505380	michaeljanisch	CC-BY-NC	https://www.inaturalist.org/observations/189235595	47.0563	15.8462	FALSE	Austria	Steiermark	Weiz	Culicidae
189238643	2023-10-28	890527	philpav	CC-BY	https://www.inaturalist.org/observations/189238643	48.1262	16.2386	FALSE	Austria	Nieder√∂sterreich	M√∂dling	Aedes japonicus	F
189404166	2023-10-29	7486117	luise31682		https://www.inaturalist.org/observations/189404166	47.0711	15.4446	FALSE	Austria	Steiermark	Graz	Aedes japonicus	F
189479286	2023-10-30	7493670	laura_gansberger	CC-BY-NC	https://www.inaturalist.org/observations/189479286	47.4646	15.3383	FALSE	Austria	Steiermark	Bruck an der Mur	Culicidae
189481653	2023-10-30	1471889	lrasran	CC-BY-NC	https://www.inaturalist.org/observations/189481653	48.2401	16.3406	FALSE	Austria	Wien	Wien	Culicidae
189515446	2023-10-30	477431	carnifex	CC0	https://www.inaturalist.org/observations/189515446	48.1597	16.3353	FALSE	Austria	Wien	Wien	Aedes japonicus	F
189651770	2023-10-30	3722052	dm_gergely	CC-BY-NC	https://www.inaturalist.org/observations/189651770	46.9489	15.4016	FALSE	Austria	Steiermark	Graz Umgebung	Aedes japonicus	F
189652398	2023-10-31	7549085	carowiedr02	CC-BY-NC	https://www.inaturalist.org/observations/189652398	47.0651	15.4481	FALSE	Austria	Steiermark	Graz	Culicidae
189695144	2023-11-01	7485682	denisesch	CC-BY-NC	https://www.inaturalist.org/observations/189695144	46.8752	15.8086	FALSE	Austria	Steiermark	Feldbach	Culicidae
189744840	2023-11-02	1804506	pringlersperger	CC-BY-NC	https://www.inaturalist.org/observations/189744840	48.224	16.5001	FALSE	Austria	Wien	Wien	Culicidae
189812250	2023-11-02	3949919	mani_raab	CC-BY-NC	https://www.inaturalist.org/observations/189812250	47.16	15.4002	TRUE	Austria	Steiermark	Graz	Aedes japonicus	F
190045529	2023-11-05	7482259	chrissi_stw	CC-BY-NC	https://www.inaturalist.org/observations/190045529	46.7366	15.9427	FALSE	Austria	Steiermark	S√ºdoststeiermark	Culicidae
190045963	2023-11-05	5782120	pholub	CC-BY-NC	https://www.inaturalist.org/observations/190045963	46.6089	14.248	FALSE	Austria	K√§rnten	Klagenfurt	Culicidae
190184776	2023-11-03	5618524	phillipzappel	CC-BY-NC	https://www.inaturalist.org/observations/190184776	47.5815	15.3872	TRUE	Austria	Steiermark	Bruck an der Mur	Culicidae
190191121	2023-10-16	7488737	imbeseal	CC-BY-NC	https://www.inaturalist.org/observations/190191121	47.0718	15.4337	FALSE	Austria	Steiermark	Graz	Culicidae
190211475	2023-11-06	7484820	inkaartl	CC-BY-NC	https://www.inaturalist.org/observations/190211475	47.0854	15.4643	FALSE	Austria	Steiermark	Graz	Aedes japonicus	F
190221442	2023-11-06	4242050	josef-schmid	CC-BY-NC	https://www.inaturalist.org/observations/190221442	46.8725	15.8564	FALSE	Austria	Steiermark	Feldbach	Culicidae
190221872	2023-10-18	7488825	jakob_kronberger	CC-BY-NC	https://www.inaturalist.org/observations/190221872	47.0676	15.4369	FALSE	Austria	Steiermark	Graz	Culicidae
190290254	2023-11-07	7498983	j3l3n1k	CC-BY-NC	https://www.inaturalist.org/observations/190290254	47.0739	15.4539	FALSE	Austria	Steiermark	Graz	Culicidae
190298640	2023-11-07	7525177	benjigaggl	CC-BY-NC	https://www.inaturalist.org/observations/190298640	47.079	15.4493	FALSE	Austria	Steiermark	Graz	Culicidae
190356370	2023-10-30	827504	gernotkunz	CC-BY-NC	https://www.inaturalist.org/observations/190356370	46.9342	15.5395	TRUE	Austria	Steiermark	Graz Umgebung	Aedes japonicus	F
190385321	2023-10-29	7505401	julia_rinke	CC-BY-NC	https://www.inaturalist.org/observations/190385321	46.6598	14.6325	FALSE	Austria	K√§rnten	V√∂lkermarkt	Culicidae
190395733	2023-11-07	7507291	carinazettel	CC-BY-NC	https://www.inaturalist.org/observations/190395733	46.996	15.5724	FALSE	Austria	Steiermark	Graz Umgebung	Culicidae
190575718	2023-11-08	3949919	mani_raab	CC-BY-NC	https://www.inaturalist.org/observations/190575718	47.0735	15.4473	FALSE	Austria	Steiermark	Graz	Culicidae
190678162	2023-11-11	7508882	annagreistorfer		https://www.inaturalist.org/observations/190678162	46.8874	15.2453	FALSE	Austria	Steiermark	Deutschlandsberg	Culicidae
190690268	2023-11-11	3210451	wernerr	CC-BY-NC	https://www.inaturalist.org/observations/190690268	48.2262	16.1595	FALSE	Austria	Nieder√∂sterreich	Wien Umgebung	Culicidae
190702284	2023-11-11	6890184	helena_neubacher		https://www.inaturalist.org/observations/190702284	47.0018	15.4823	FALSE	Austria	Steiermark	Graz Umgebung	Culicidae
190706993	2023-11-11	477431	carnifex	CC0	https://www.inaturalist.org/observations/190706993	48.1357	16.2421	FALSE	Austria	Wien	Wien	Culicidae
190770546	2023-11-12	6943041	jacqueline_foller	CC-BY-NC	https://www.inaturalist.org/observations/190770546	47.061	15.6017	FALSE	Austria	Steiermark	Graz Umgebung	Culicidae
190798327	2023-11-11	7480276	floschnepf	CC-BY-NC	https://www.inaturalist.org/observations/190798327	46.939	16.0475	FALSE	Austria	Steiermark	Feldbach	Culicidae
190915618	2023-11-11	4065983	wolfgangbacher	CC0	https://www.inaturalist.org/observations/190915618	47.2735	11.4581	FALSE	Austria	Tirol	Innsbruck Land	Culicidae
190974279	2023-11-14	5486724	jandiii	CC-BY-NC	https://www.inaturalist.org/observations/190974279	48.233	16.3274	TRUE	Austria	Nieder√∂sterreich	Tulln	Culicidae
190988112	2023-07-20	4355453	juliamep	CC-BY-NC	https://www.inaturalist.org/observations/190988112	47.115	15.4065	FALSE	Austria	Steiermark	Graz	Culicidae
191003242	2023-09-28	7328921	mrimstad	CC-BY-NC	https://www.inaturalist.org/observations/191003242	46.6048	14.6107	FALSE	Austria	K√§rnten	V√∂lkermarkt	Culicidae
191010925	2023-11-14	4242050	josef-schmid	CC-BY-NC	https://www.inaturalist.org/observations/191010925	46.8719	15.8566	FALSE	Austria	Steiermark	Feldbach	Culicidae
191162320	2023-11-16	6590473	topfred	CC-BY-NC	https://www.inaturalist.org/observations/191162320	47.488	15.3921	FALSE	Austria	Steiermark	Bruck an der Mur	Culicidae
191166047	2023-09-19	5965701	weiss_n	CC-BY-NC	https://www.inaturalist.org/observations/191166047	46.8572	15.5342	FALSE	Austria	Steiermark	Leibnitz	Culicidae
191168524	2023-11-16	7465454	laura_507	CC-BY-NC	https://www.inaturalist.org/observations/191168524	47.0033	15.3175	FALSE	Austria	Steiermark	Graz Umgebung	Culicidae
191186795	2023-10-11	7537347	car0l1n3		https://www.inaturalist.org/observations/191186795	47.0851	15.4613	FALSE	Austria	Steiermark	Graz	Aedes japonicus	F
191186832	2023-10-10	7537347	car0l1n3		https://www.inaturalist.org/observations/191186832	47.0919	15.4251	FALSE	Austria	Steiermark	Graz	Culicidae
191272684	2023-11-17	7484820	inkaartl	CC-BY-NC	https://www.inaturalist.org/observations/191272684	46.8177	14.8595	FALSE	Austria	K√§rnten	Wolfsberg	Culicidae
191274245	2023-11-17	7488869	dominikawood	CC-BY-NC	https://www.inaturalist.org/observations/191274245	47.0688	15.4306	FALSE	Austria	Steiermark	Graz	Culicidae
191418683	2023-11-19	7505311	janagschiel	CC-BY-NC	https://www.inaturalist.org/observations/191418683	47.2956	16.0771	FALSE	Austria	Burgenland	Oberwart	Culicidae
191477776	2023-11-19	7514303	sariccccc	CC-BY-NC	https://www.inaturalist.org/observations/191477776	47.0833	15.4604	FALSE	Austria	Steiermark	Graz	Culicidae
191600541	2023-07-24	4355453	juliamep	CC-BY-NC	https://www.inaturalist.org/observations/191600541	47.115	15.4065	FALSE	Austria	Steiermark	Graz	Culicidae
191679447	2023-11-21	7488774	kindlermc	CC-BY-NC	https://www.inaturalist.org/observations/191679447	47.0818	15.4473	FALSE	Austria	Steiermark	Graz	Culicidae
191845047	2023-11-23	6743909	gabrielparola	CC-BY-NC	https://www.inaturalist.org/observations/191845047	47.0871	15.4339	FALSE	Austria	Steiermark	Graz	Culicidae
192312917	2023-11-25	7505904	jaragutjahr	CC-BY-NC	https://www.inaturalist.org/observations/192312917	46.8246	15.2431	FALSE	Austria	Steiermark	Deutschlandsberg	Culicidae
192339570	2023-11-27	7499570	yasmina_mueller	CC-BY-NC	https://www.inaturalist.org/observations/192339570	47.4592	15.3211	FALSE	Austria	Steiermark	Bruck an der Mur	Culicidae
192528614	2023-11-28	4242050	josef-schmid	CC-BY-NC	https://www.inaturalist.org/observations/192528614	46.8726	15.8565	FALSE	Austria	Steiermark	Feldbach	Culicidae
192629302	2023-11-30	2437460	alexmaringer	CC-BY-NC	https://www.inaturalist.org/observations/192629302	47.594	14.494	FALSE	Austria	Steiermark	Liezen	Culicidae
192642216	2023-10-14	7491483	nolabarila		https://www.inaturalist.org/observations/192642216	47.0742	15.4495	FALSE	Austria	Steiermark	Graz	Culicidae
192920674	2023-12-03	6590473	topfred	CC-BY-NC	https://www.inaturalist.org/observations/192920674	47.488	15.3922	FALSE	Austria	Steiermark	Bruck an der Mur	Culicidae
193379716	2023-12-08	6323319	cecily234	CC-BY-NC	https://www.inaturalist.org/observations/193379716	48.0782	16.2787	FALSE	Austria	Nieder√∂sterreich	M√∂dling	Culicidae
193536114	2023-12-09	4228845	nadler	CC-BY-NC	https://www.inaturalist.org/observations/193536114	48.0752	16.9503	FALSE	Austria	Nieder√∂sterreich	Bruck an der Leitha	Culicidae
193707847	2023-11-14	7202010	tobias_pilz	CC-BY-NC	https://www.inaturalist.org/observations/193707847	47.2708	11.3726	FALSE	Austria	Tirol	Innsbruck	Aedes japonicus	F
193785088	2023-12-12	4242050	josef-schmid	CC-BY-NC	https://www.inaturalist.org/observations/193785088	46.8727	15.8564	FALSE	Austria	Steiermark	Feldbach	Culicidae
193785089	2023-12-12	4242050	josef-schmid	CC-BY-NC	https://www.inaturalist.org/observations/193785089	46.8722	15.8564	FALSE	Austria	Steiermark	Feldbach	Culicidae
193808689	2023-10-18	7200079	eva_klein	CC-BY-NC	https://www.inaturalist.org/observations/193808689	47.2646	11.3401	FALSE	Austria	Tirol	Innsbruck	Culicidae
194063369	2023-12-14	3949919	mani_raab	CC-BY-NC	https://www.inaturalist.org/observations/194063369	47.0735	15.4475	FALSE	Austria	Steiermark	Graz	Culicidae
194098591	2023-12-16	7526217	naturfreund321	CC-BY-NC	https://www.inaturalist.org/observations/194098591	47.2248	14.6085	FALSE	Austria	Steiermark	Judenburg	Culicidae
194179433	2023-12-17	7122904	werner173	CC-BY-NC	https://www.inaturalist.org/observations/194179433	47.3088	15.8491	FALSE	Austria	Steiermark	Hartberg	Culicidae
194610936	2023-05-26	827504	gernotkunz	CC-BY-NC	https://www.inaturalist.org/observations/194610936	47.219	15.8082	FALSE	Austria	Steiermark	Hartberg	Culicidae
194610940	2023-05-26	827504	gernotkunz	CC-BY-NC	https://www.inaturalist.org/observations/194610940	47.219	15.8082	FALSE	Austria	Steiermark	Hartberg	Aedes japonicus	F
194730420	2023-11-16	7498714	arno18918		https://www.inaturalist.org/observations/194730420	47.0584	15.4543	FALSE	Austria	Steiermark	Graz	Culicidae
194730448	2023-11-01	7498714	arno18918		https://www.inaturalist.org/observations/194730448	47.0596	15.4404	FALSE	Austria	Steiermark	Graz	Culicidae
194730449	2023-11-13	7498714	arno18918		https://www.inaturalist.org/observations/194730449	47.0596	15.4404	FALSE	Austria	Steiermark	Graz	Culicidae
194913061	2023-12-26	6323319	cecily234	CC-BY-NC	https://www.inaturalist.org/observations/194913061	48.0782	16.2787	FALSE	Austria	Nieder√∂sterreich	M√∂dling	Culicidae
194991318	2023-10-13	7562745	florentinapf	CC-BY-NC	https://www.inaturalist.org/observations/194991318	47.1036	15.2181	FALSE	Austria	Steiermark	Graz Umgebung	Culicidae
195080902	2023-12-26	3183401	distelfink1234	CC-BY-NC	https://www.inaturalist.org/observations/195080902	47.071	15.4263	FALSE	Austria	Steiermark	Graz	Culicidae
195167806	2023-12-29	7498714	arno18918		https://www.inaturalist.org/observations/195167806	46.6208	14.2545	FALSE	Austria	K√§rnten	Klagenfurt	Culicidae
195176328	2023-12-29	7484729	alina2405	CC-BY-NC	https://www.inaturalist.org/observations/195176328	47.0611	15.4557	FALSE	Austria	Steiermark	Graz	Culicidae
195277741	2023-12-29	5082281	laurenz60	CC-BY-NC	https://www.inaturalist.org/observations/195277741	48.6685	16.6088	FALSE	Austria	Nieder√∂sterreich	Mistelbach	Culicidae
195551907	2023-12-31	7488399	lenasinni3	CC-BY-NC	https://www.inaturalist.org/observations/195551907	46.7569	15.1975	FALSE	Austria	Steiermark	Deutschlandsberg	Culicidae
195857421	2023-11-03	7502587	annareinhart	CC-BY-NC	https://www.inaturalist.org/observations/195857421	46.592	14.6456	FALSE	Austria	K√§rnten	V√∂lkermarkt	Culicidae
195857474	2023-11-03	7502587	annareinhart	CC-BY-NC	https://www.inaturalist.org/observations/195857474	46.5919	14.6455	FALSE	Austria	K√§rnten	V√∂lkermarkt	Culicidae
195905977	2023-08-17	4355453	juliamep	CC-BY-NC	https://www.inaturalist.org/observations/195905977	47.115	15.4065	FALSE	Austria	Steiermark	Graz	Culicidae
196120318	2023-10-25	7714452	laura_bluemel	CC-BY-NC	https://www.inaturalist.org/observations/196120318	47.0494	15.0426	TRUE	Austria	Steiermark	Voitsberg	Culicidae
196347116	2023-10-12	7500206	grassmuggchristoph	CC-BY-NC	https://www.inaturalist.org/observations/196347116	47.097	15.7272	FALSE	Austria	Steiermark	Weiz	Culicidae
196348665	2023-10-16	7500206	grassmuggchristoph	CC-BY-NC	https://www.inaturalist.org/observations/196348665	47.0795	15.4197	FALSE	Austria	Steiermark	Graz	Culicidae
196503809	2023-10-07	7506801	florian_maier	CC-BY-NC	https://www.inaturalist.org/observations/196503809	47.3617	15.0667	FALSE	Austria	Steiermark	Leoben	Culicidae
196687659	2023-12-25	6860423	elke126		https://www.inaturalist.org/observations/196687659	47.1304	15.5171	FALSE	Austria	Steiermark	Graz Umgebung	Culicidae
196836981	2023-10-22	7488865	julia_kleinhappl	CC-BY-NC	https://www.inaturalist.org/observations/196836981	46.7904	15.5621	FALSE	Austria	Steiermark	Leibnitz	suspected Aedes japonicus	F
197070054	2023-08-31	4355453	juliamep	CC-BY-NC	https://www.inaturalist.org/observations/197070054	47.115	15.4065	FALSE	Austria	Steiermark	Graz	Culicidae
197295615	2023-10-08	7481837	hrcmi	CC-BY-NC	https://www.inaturalist.org/observations/197295615	47.0657	15.4213	FALSE	Austria	Steiermark	Graz	Culicidae
197297184	2023-10-25	7481837	hrcmi	CC-BY-NC	https://www.inaturalist.org/observations/197297184	47.0821	15.4211	FALSE	Austria	Steiermark	Graz	Culicidae
197318340	2023-11-19	7742104	ninopall	CC-BY-NC	https://www.inaturalist.org/observations/197318340	47.0807	15.4469	FALSE	Austria	Steiermark	Graz	Culicidae
197378198	2023-10-13	7479634	florian_kaderabek	CC-BY-NC	https://www.inaturalist.org/observations/197378198	47.128	14.3639	FALSE	Austria	Steiermark	Murau	Culicidae
197384884	2023-11-01	7644469	paul71622		https://www.inaturalist.org/observations/197384884	47.0913	15.4211	FALSE	Austria	Steiermark	Graz	suspected Aedes japonicus	F
197389255	2023-11-10	7630852	alexgrabner	CC-BY-NC	https://www.inaturalist.org/observations/197389255	47.0749	15.474	FALSE	Austria	Steiermark	Graz	Culicidae
197977886	2023-11-04	7494059	studenthm	CC-BY-NC	https://www.inaturalist.org/observations/197977886	46.6929	14.6439	FALSE	Austria	K√§rnten	V√∂lkermarkt	Culicidae
198080399	2023-10-31	7549085	carowiedr02	CC-BY-NC	https://www.inaturalist.org/observations/198080399	47.0791	15.4483	FALSE	Austria	Steiermark	Graz	Culicidae
198566175	2023-06-15	3681584	linnes_nightmare	CC-BY-NC	https://www.inaturalist.org/observations/198566175	48.2843	16.8321	FALSE	Austria	Nieder√∂sterreich	G√§nserndorf	Culicidae
217918715	2023-10-13	1363290	dna23	CC-BY-NC	https://www.inaturalist.org/observations/217918715	48.2418	16.3138	FALSE	Austria	Wien	Wien	Culicidae
224390048	2023-10-02	2834171	wgernot	CC-BY-NC	https://www.inaturalist.org/observations/224390048	47.0676	15.4397	FALSE	Austria	Steiermark	Graz	Aedes albopictus	F
14343669	2018-07-14	1085324	latika		https://www.inaturalist.org/observations/14343669	53.9271	27.5369	FALSE	Belarus	Minsk	Minsk	Culicidae
22703538	2019-04-19	1524192	zoom-zoom	CC-BY-NC	https://www.inaturalist.org/observations/22703538	55.1669	30.1574	FALSE	Belarus	Vitsyebsk	Vitsyebsk	Culicidae
35667930	2019-11-14	2432523	mokhovik	CC-BY	https://www.inaturalist.org/observations/35667930	52.5722	23.801	FALSE	Belarus	Brest	Kamyanyets	Culicidae
42173999	2020-04-12	1183872	leschij	CC-BY-NC	https://www.inaturalist.org/observations/42173999	53.9776	27.8698	FALSE	Belarus	Minsk	Minsk	Culicidae
52488725	2020-07-09	3298271	snezh		https://www.inaturalist.org/observations/52488725	53.8645	27.5821	FALSE	Belarus	Minsk	Minsk	Culicidae
52507241	2020-07-09	3259609	kirill_nikiforov		https://www.inaturalist.org/observations/52507241	55.2438	29.8577	FALSE	Belarus	Vitsyebsk	Vitsyebsk	Culicidae
52607841	2020-07-10	3300113	tihanovichmargarita	CC-BY-NC	https://www.inaturalist.org/observations/52607841	51.9861	24.2159	FALSE	Belarus	Brest	Malaryta	Culicidae
52658553	2020-07-10	3301321	egordzhumkov	CC-BY-NC	https://www.inaturalist.org/observations/52658553	53.9617	27.4011	FALSE	Belarus	Minsk	Minsk	Culicidae
52678855	2020-07-08	3263362	anastasia_chernyak		https://www.inaturalist.org/observations/52678855	52.2936	26.2476	FALSE	Belarus	Brest	Pinsk	Culicidae
52782892	2020-07-11	3310284	sarychev_alexey	CC-BY-NC	https://www.inaturalist.org/observations/52782892	53.8861	27.6173	FALSE	Belarus	Minsk	Minsk	Culicidae
52784422	2020-07-12	3305529	rozinko	CC-BY-NC	https://www.inaturalist.org/observations/52784422	52.4081	30.9829	FALSE	Belarus	Homyel'	Homyel'	Culicidae
52788988	2020-07-10	3300781	valeria_st	CC-BY-NC	https://www.inaturalist.org/observations/52788988	53.8376	27.5684	FALSE	Belarus	Minsk	Minsk	Culicidae
52915679	2020-07-11	3300491	korob_es	CC-BY-NC	https://www.inaturalist.org/observations/52915679	54.466	30.3992	FALSE	Belarus	Vitsyebsk	Arsha	Culicidae
52950838	2020-07-11	3320330	zylpasha2001	CC-BY-NC	https://www.inaturalist.org/observations/52950838	53.6889	27.1177	FALSE	Belarus	Minsk	Dzyarzhynsk	Culicidae
52952130	2020-07-12	3259516	bondaruk_elena	CC-BY-NC	https://www.inaturalist.org/observations/52952130	52.1689	24.9939	FALSE	Belarus	Brest	Drahichyn	Culicidae
52957158	2020-07-10	3325647	elizaveta2002	CC-BY-NC	https://www.inaturalist.org/observations/52957158	53.8348	27.4714	FALSE	Belarus	Minsk	Minsk	Culicidae
52984399	2020-07-09	3259522	masterboyanov	CC-BY-NC	https://www.inaturalist.org/observations/52984399	53.9027	27.4671	FALSE	Belarus	Minsk	Minsk	Culicidae
53129757	2020-07-15	3259660	ksusha_mironovich	CC-BY-NC	https://www.inaturalist.org/observations/53129757	53.6317	27.3684	FALSE	Belarus	Minsk	Dzyarzhynsk	Culicidae
53134937	2020-07-15	3257179	oksana_plastinina	CC-BY-NC	https://www.inaturalist.org/observations/53134937	52.0614	23.7449	FALSE	Belarus	Brest	Brest	Culicidae
53137409	2020-07-15	3259837	shelonik_maria303	CC-BY-NC	https://www.inaturalist.org/observations/53137409	53.9542	27.6875	FALSE	Belarus	Minsk	Minsk	Culicidae
53141006	2020-07-15	3259766	nadoelo	CC-BY-NC	https://www.inaturalist.org/observations/53141006	53.9105	27.4902	FALSE	Belarus	Minsk	Minsk	Culicidae
53181993	2020-07-15	3260039	treaknet	CC-BY-NC	https://www.inaturalist.org/observations/53181993	53.9506	27.4875	FALSE	Belarus	Minsk	Minsk	Culicidae
53267455	2020-07-16	3259498	katerinalatushko	CC-BY-NC	https://www.inaturalist.org/observations/53267455	53.8925	27.4441	FALSE	Belarus	Minsk	Minsk	Culicidae
53292621		3268923	naturalist39004		https://www.inaturalist.org/observations/53292621	54.9625	29.8256	FALSE	Belarus	Vitsyebsk	Syanno	Culicidae
53348203	2020-07-17	3259682	anastasia_muhina	CC-BY-NC	https://www.inaturalist.org/observations/53348203	53.7688	28.231	FALSE	Belarus	Minsk	Chervyen'	Culicidae
53456532	2020-07-18	3259431	anna_tolkach	CC-BY-NC	https://www.inaturalist.org/observations/53456532	54.3659	29.0582	FALSE	Belarus	Minsk	Krupki	Culicidae
53485317	2020-07-17	3257029	alnvis	CC-BY-NC	https://www.inaturalist.org/observations/53485317	55.5158	28.6989	FALSE	Belarus	Vitsyebsk	Polatsak	Culicidae
53499544	2020-07-18	3259492	naturalist38705	CC-BY-NC	https://www.inaturalist.org/observations/53499544	53.9201	27.4472	FALSE	Belarus	Minsk	Minsk	Culicidae
53512357	2020-07-18	3256487	lizatsykunovaa		https://www.inaturalist.org/observations/53512357	53.8074	29.7272	FALSE	Belarus	Mahilyow	Bialynichy	Culicidae
53579834	2020-07-18	3259367	tanya_03	CC-BY-NC	https://www.inaturalist.org/observations/53579834	53.5876	24.6276	FALSE	Belarus	Hrodna	Shchuchyn	Culicidae
53593019	2020-07-19	3259238	artoriass	CC-BY-NC	https://www.inaturalist.org/observations/53593019	53.7978	27.4519	FALSE	Belarus	Minsk	Minsk	Culicidae
53630247	2020-07-18	3266974	violettakhohlova	CC-BY-NC	https://www.inaturalist.org/observations/53630247	53.9137	27.3848	FALSE	Belarus	Minsk	Minsk	Culicidae
53640619	2020-07-19	3261249	darya_hanchuk	CC-BY-NC	https://www.inaturalist.org/observations/53640619	55.3544	28.9903	FALSE	Belarus	Vitsyebsk	Polatsak	Culicidae
53824539	2020-07-20	3259244	aperture	CC-BY-NC	https://www.inaturalist.org/observations/53824539	53.8729	27.4911	FALSE	Belarus	Minsk	Minsk	Culicidae
53887041	2020-07-21	3259664	polinakhomich24	CC-BY-NC	https://www.inaturalist.org/observations/53887041	54.2889	28.7889	FALSE	Belarus	Minsk	Barysaw	Culicidae
56224685	2020-08-12	3353812	a-lapa	CC-BY-NC	https://www.inaturalist.org/observations/56224685	53.926	27.5649	FALSE	Belarus	Minsk	Minsk	Culicidae
63749558	2020-10-29	2432518	eug_sys		https://www.inaturalist.org/observations/63749558	53.916	27.6025	FALSE	Belarus	Minsk	Minsk	Culicidae
67862631	2020-10-12	3827798	halinaa	CC-BY-NC	https://www.inaturalist.org/observations/67862631	54.0953	28.3294	FALSE	Belarus	Minsk	Smalyavichy	Culicidae
67862727	2020-11-09	3827798	halinaa	CC-BY-NC	https://www.inaturalist.org/observations/67862727	54.0953	28.3294	FALSE	Belarus	Minsk	Smalyavichy	Culicidae
80722051	2021-05-29	4480612	svonk	CC-BY-NC	https://www.inaturalist.org/observations/80722051	55.2264	30.2118	FALSE	Belarus	Vitsyebsk	Vitsyebsk	Culicidae
81200575	2021-06-01	1524327	siarhej_21_07_19	CC-BY	https://www.inaturalist.org/observations/81200575	55.5287	28.6473	FALSE	Belarus	Vitsyebsk	Polatsak	Culicidae
82312376	2020-06-18	3827798	halinaa	CC-BY-NC	https://www.inaturalist.org/observations/82312376	54.0953	28.3294	FALSE	Belarus	Minsk	Smalyavichy	Culicidae
82976939	2021-06-12	3259522	masterboyanov	CC-BY-NC	https://www.inaturalist.org/observations/82976939	53.4697	28.1826	FALSE	Belarus	Minsk	Pukhavichy	Culicidae
82976942	2021-06-12	3259522	masterboyanov	CC-BY-NC	https://www.inaturalist.org/observations/82976942	53.4697	28.1826	FALSE	Belarus	Minsk	Pukhavichy	Culicidae
84418524	2021-06-25	4578339	hwstmrl	CC-BY-NC	https://www.inaturalist.org/observations/84418524	55.4919	28.7404	FALSE	Belarus	Vitsyebsk	Polatsak	Culicidae
86141125	2021-07-08	4683455	stankeviiich		https://www.inaturalist.org/observations/86141125	53.8961	30.4664	FALSE	Belarus	Mahilyow	Mahilyow	Culicidae
89314742	2021-07-31	4738057	aleksei_graf		https://www.inaturalist.org/observations/89314742	52.3204	31.0117	FALSE	Belarus	Homyel'	Homyel'	Culicidae
90407071	2021-08-08	4583790	sunny-		https://www.inaturalist.org/observations/90407071	53.1723	29.1964	FALSE	Belarus	Mahilyow	Babruysk	Culicidae
95158521	2021-09-17	4370246	flashwar		https://www.inaturalist.org/observations/95158521	53.9105	27.5922	FALSE	Belarus	Minsk	Minsk	Culicidae
97701948	2021-10-09	4913352	anton188		https://www.inaturalist.org/observations/97701948	52.5273	31.1748	FALSE	Belarus	Homyel'	Vyetka	Culicidae
118518053	2022-05-24	4777616	lesovod	CC-BY-NC	https://www.inaturalist.org/observations/118518053	53.5682	27.0636	FALSE	Belarus	Minsk	Dzyarzhynsk	Culicidae
119448376	2022-05-28	4899099	tim_on	CC-BY-NC	https://www.inaturalist.org/observations/119448376	53.843	30.5649	FALSE	Belarus	Mahilyow	Mahilyow	Culicidae
119562001	2022-05-28	4742594	harrybo	CC-BY-NC	https://www.inaturalist.org/observations/119562001	54.5795	29.4523	FALSE	Belarus	Minsk	Krupki	Culicidae
120319355	2022-06-05	4733888	herta_tertas		https://www.inaturalist.org/observations/120319355	55.6063	27.6332	FALSE	Belarus	Vitsyebsk	Myory	Culicidae
121743316	2022-06-12	5765983	ann1711	CC-BY-NC	https://www.inaturalist.org/observations/121743316	54.201	27.3817	FALSE	Belarus	Minsk	Minsk	Culicidae
123257903	2022-06-24	5737428	roman288		https://www.inaturalist.org/observations/123257903	53.8552	27.4738	FALSE	Belarus	Minsk	Minsk	Culicidae
125053337	2022-07-06	5888635	iereosdimitry	CC-BY-NC	https://www.inaturalist.org/observations/125053337	53.6798	23.8171	FALSE	Belarus	Hrodna	Hrodna	Culicidae
132039559	2022-08-23	6057408	juli1983	CC-BY-NC	https://www.inaturalist.org/observations/132039559	55.183	28.2299	FALSE	Belarus	Vitsyebsk	Hlybokaye	Culicidae
138587410	2022-09-30	4899099	tim_on	CC-BY-NC	https://www.inaturalist.org/observations/138587410	53.8428	30.564	FALSE	Belarus	Mahilyow	Mahilyow	Culicidae
139508726	2022-10-15	4899099	tim_on	CC-BY-NC	https://www.inaturalist.org/observations/139508726	53.8453	30.5618	FALSE	Belarus	Mahilyow	Mahilyow	Culicidae
162087079	2023-05-17	3259522	masterboyanov	CC-BY-NC	https://www.inaturalist.org/observations/162087079	53.9026	27.4796	FALSE	Belarus	Minsk	Minsk	Culicidae
164300837	2023-05-14	4899099	tim_on	CC-BY-NC	https://www.inaturalist.org/observations/164300837	53.8431	30.5648	FALSE	Belarus	Mahilyow	Mahilyow	Culicidae
165689980	2023-05-19	4899099	tim_on	CC-BY-NC	https://www.inaturalist.org/observations/165689980	53.8441	30.5629	FALSE	Belarus	Mahilyow	Mahilyow	Culicidae
165714494	2023-05-19	4899099	tim_on	CC-BY-NC	https://www.inaturalist.org/observations/165714494	53.8443	30.5629	FALSE	Belarus	Mahilyow	Mahilyow	Culicidae
166269540	2023-06-08	7004579	awsofior	CC-BY-NC	https://www.inaturalist.org/observations/166269540	55.6148	27.0726	FALSE	Belarus	Braslaw	Vitsyebsk	Culicidae
166387788	2023-05-21	6361574	sorug	CC-BY-NC	https://www.inaturalist.org/observations/166387788	53.8799	30.1377	FALSE	Belarus	Mahilyow	Mahilyow	Culicidae
169914983	2023-06-28	7081114	alexandra2807	CC-BY-NC	https://www.inaturalist.org/observations/169914983	53.8363	27.4683	FALSE	Belarus	Minsk	Minsk	Culicidae
171355040	2023-05-21	4899099	tim_on	CC-BY-NC	https://www.inaturalist.org/observations/171355040	53.9444	30.8898	FALSE	Belarus	Chavusy	Mahilyow	Culicidae
182367056	2023-09-08	5829997	sam1615	CC-BY	https://www.inaturalist.org/observations/182367056	54.1228	27.5893	FALSE	Belarus	Lahoysk	Minsk	Culicidae
184106106	2023-06-10	4899099	tim_on	CC-BY-NC	https://www.inaturalist.org/observations/184106106	53.8442	30.5643	FALSE	Belarus	Mahilyow	Mahilyow	Culicidae
184162157	2023-09-18	7147816	hvojka	CC-BY-NC	https://www.inaturalist.org/observations/184162157	55.2023	30.1848	FALSE	Belarus	Vitsyebsk	Vitsyebsk	Culicidae
185109390	2023-09-27	7147816	hvojka	CC-BY-NC	https://www.inaturalist.org/observations/185109390	55.2019	30.1841	FALSE	Belarus	Vitsyebsk	Vitsyebsk	Culicidae
187221381	2023-06-21	4899099	tim_on	CC-BY-NC	https://www.inaturalist.org/observations/187221381	53.8427	30.5639	FALSE	Belarus	Mahilyow	Mahilyow	Culicidae
189561038	2023-10-30	7081758	semion_levy	CC-BY-NC	https://www.inaturalist.org/observations/189561038	54.1532	28.463	FALSE	Belarus	Barysaw	Minsk	Culicidae
189561048	2023-10-30	7081758	semion_levy	CC-BY-NC	https://www.inaturalist.org/observations/189561048	54.1534	28.463	FALSE	Belarus	Barysaw	Minsk	Culicidae
189762592	2023-11-02	3259522	masterboyanov	CC-BY-NC	https://www.inaturalist.org/observations/189762592	53.9363	27.6444	FALSE	Belarus	Minsk	Minsk	Culicidae
190421597	2023-11-08	7147816	hvojka	CC-BY-NC	https://www.inaturalist.org/observations/190421597	55.1724	30.1973	FALSE	Belarus	Vitsyebsk	Vitsyebsk	Culicidae
190422106	2023-11-08	7147816	hvojka	CC-BY-NC	https://www.inaturalist.org/observations/190422106	55.1715	30.1909	FALSE	Belarus	Vitsyebsk	Vitsyebsk	Culicidae
191108063	2023-11-15	7081758	semion_levy	CC-BY-NC	https://www.inaturalist.org/observations/191108063	54.1536	28.4632	FALSE	Belarus	Barysaw	Minsk	Culicidae
199475946	2023-05-19	1062903	rovzap	CC-BY-NC	https://www.inaturalist.org/observations/199475946	53.8598	27.5743	FALSE	Belarus	Minsk	Minsk	Culicidae
9922521	2017-08-08	765592	criptas	CC-BY-NC	https://www.inaturalist.org/observations/9922521	51.1508	3.52526	FALSE	Belgium	East Flanders	Gent	Culicidae
12740183	2018-05-20	970932	frank98		https://www.inaturalist.org/observations/12740183	51.2549	4.48032	FALSE	Belgium	Antwerp	Antwerpen	Culicidae
13143283	2018-06-05	871009	amelie_blue	CC-BY-NC	https://www.inaturalist.org/observations/13143283	50.4946	4.20902	FALSE	Belgium	Hainaut	Soignies	Culicidae
13477748	2018-06-08	930963	laura517		https://www.inaturalist.org/observations/13477748	50.8918	4.34291	FALSE	Belgium	Brussels	Brussel	Culicidae
14692248	2018-07-24	804991	peterp		https://www.inaturalist.org/observations/14692248	51.1098	4.33343	FALSE	Belgium	Antwerp	Antwerpen	Culicidae
15105694	2018-08-04	804566	davide-12-09		https://www.inaturalist.org/observations/15105694	51.0261	5.48875	FALSE	Belgium	Limburg	Maaseik	Culicidae
16045718	2018-08-30	1094964	pieter39		https://www.inaturalist.org/observations/16045718	51.0447	3.7715	FALSE	Belgium	East Flanders	Gent	Culicidae
16205331	2018-09-04	812699	emagis		https://www.inaturalist.org/observations/16205331	50.5271	3.91411	FALSE	Belgium	Hainaut	Mons	Culicidae
16349069	2018-09-08	1179745	arne22		https://www.inaturalist.org/observations/16349069	51.1563	2.96764	FALSE	Belgium	West Flanders	Oostende	Culicidae
16349070	2018-09-08	1179745	arne22		https://www.inaturalist.org/observations/16349070	51.1563	2.96764	FALSE	Belgium	West Flanders	Oostende	Culicidae
19176943	2018-12-23	886482	niconoe	CC0	https://www.inaturalist.org/observations/19176943	50.6472	4.36032	FALSE	Belgium	Walloon Brabant	Nijvel	Culicidae
19401047	2019-01-03	1150661	man-haidar		https://www.inaturalist.org/observations/19401047	51.2089	4.39225	FALSE	Belgium	Antwerp	Antwerpen	Aedes albopictus	F
22664308	2019-04-18	1394931	damiano_oldoni	CC0	https://www.inaturalist.org/observations/22664308	51.0364	3.74444	FALSE	Belgium	East Flanders	Gent	Culicidae
22853087	2010-08-29	1484582	gillessanmartin	CC0	https://www.inaturalist.org/observations/22853087	50.4333	4.86733	FALSE	Belgium	Namur	Namur	Culicidae
22942423	2019-04-22	64204	minazaki	CC-BY-NC	https://www.inaturalist.org/observations/22942423	51.0656	3.67216	FALSE	Belgium	East Flanders	Gent	Culicidae
28425471	2019-07-08	809029	wst		https://www.inaturalist.org/observations/28425471	51.0539	2.9616	FALSE	Belgium	West Flanders	Diksmuide	Culicidae
28995334	2019-07-17	1959831	mrkittke		https://www.inaturalist.org/observations/28995334	51.0854	4.40366	FALSE	Belgium	Antwerp	Antwerpen	Culicidae
29064448	2019-07-18	2001304	amandine48		https://www.inaturalist.org/observations/29064448	50.0504	4.50139	FALSE	Belgium	Namur	Philippeville	Culicidae
29799040	2019-07-29	2068142	ozgurenesmellina		https://www.inaturalist.org/observations/29799040	50.4376	4.43238	FALSE	Belgium	Hainaut	Charleroi	Culicidae
29799109	2019-07-29	2068142	ozgurenesmellina		https://www.inaturalist.org/observations/29799109	50.4376	4.43233	FALSE	Belgium	Hainaut	Charleroi	Culicidae
30559626	2019-08-10	809029	wst		https://www.inaturalist.org/observations/30559626	51.0512	3.74153	FALSE	Belgium	East Flanders	Gent	Culicidae
31486926	2019-08-25	2106016	lisave		https://www.inaturalist.org/observations/31486926	50.9673	3.65831	FALSE	Belgium	East Flanders	Gent	Culicidae
35485962	2019-11-03	2186122	claire_pieropan	CC-BY-NC	https://www.inaturalist.org/observations/35485962	50.461	4.60214	FALSE	Belgium	Namur	Namur	Culicidae
40575511	2020-03-23	1394931	damiano_oldoni	CC0	https://www.inaturalist.org/observations/40575511	51.2049	3.27522	FALSE	Belgium	West Flanders	Brugge	Culicidae
41182103	2020-04-01	2685812	yaminatori	CC-BY-NC	https://www.inaturalist.org/observations/41182103	51.0689	3.73116	FALSE	Belgium	East Flanders	Gent	Culicidae
42181457	2020-04-09	1067026	torrincoulier		https://www.inaturalist.org/observations/42181457	50.9417	4.37028	FALSE	Belgium	Flemish Brabant	Halle-Vilvoorde	Culicidae
43032306	2020-04-24	2725147	jp66		https://www.inaturalist.org/observations/43032306	51.0637	3.7291	FALSE	Belgium	East Flanders	Gent	Culicidae
44268580	2020-04-29	2725147	jp66		https://www.inaturalist.org/observations/44268580	51.0638	3.7292	FALSE	Belgium	East Flanders	Gent	Culicidae
44593163	2020-04-27	2741038	gabrielcasalanguida	CC0	https://www.inaturalist.org/observations/44593163	50.3739	4.42596	FALSE	Belgium	Hainaut	Charleroi	Culicidae
45205867	2020-05-07	2920261	jakkebotne	CC-BY-NC	https://www.inaturalist.org/observations/45205867	51.3296	4.78028	FALSE	Belgium	Antwerp	Turnhout old	Culicidae
45688294	2020-05-11	2741038	gabrielcasalanguida	CC0	https://www.inaturalist.org/observations/45688294	50.4028	4.44434	FALSE	Belgium	Hainaut	Charleroi	Culicidae
47247639	2020-05-17	808149	jdp		https://www.inaturalist.org/observations/47247639	50.9436	4.21978	FALSE	Belgium	Flemish Brabant	Halle-Vilvoorde	Culicidae
47251657	2020-05-25	2725147	jp66		https://www.inaturalist.org/observations/47251657	51.0636	3.7293	FALSE	Belgium	East Flanders	Gent	Culicidae
47251899	2020-05-21	2725147	jp66		https://www.inaturalist.org/observations/47251899	50.8889	3.70451	FALSE	Belgium	East Flanders	Oudenaarde	Culicidae
49049209	2020-06-09	1049681	tim238		https://www.inaturalist.org/observations/49049209	51.0842	4.32133	FALSE	Belgium	Antwerp	Mechelen	Culicidae
50199662	2020-06-19	2701143	sonnekke	CC-BY-NC	https://www.inaturalist.org/observations/50199662	51.0038	4.59027	FALSE	Belgium			Culicidae
51994248	2020-07-05	2997342	metoussaint	CC-BY-NC	https://www.inaturalist.org/observations/51994248	49.7946	5.64679	FALSE	Belgium	Luxembourg	Neufch√¢teau	Culicidae
52561889	2020-06-27	2756179	esdena	CC-BY-NC	https://www.inaturalist.org/observations/52561889	50.7327	3.22415	FALSE	Belgium	Hainaut	Moeskroen	Culicidae
52955550	2020-07-08	2756179	esdena	CC-BY-NC	https://www.inaturalist.org/observations/52955550	50.631	4.62157	FALSE	Belgium	Walloon Brabant	Nijvel	Culicidae
54060327	2020-07-23	1471910	luc54		https://www.inaturalist.org/observations/54060327	50.6527	5.56987	FALSE	Belgium	Liege	Li√®ge	Culicidae
54496494	2020-07-27	2725147	jp66		https://www.inaturalist.org/observations/54496494	51.0637	3.72928	FALSE	Belgium	East Flanders	Gent	Culicidae
54715826	2020-07-13	3397088	lasio		https://www.inaturalist.org/observations/54715826	50.0767	4.54798	FALSE	Belgium	Namur	Philippeville	Culicidae
55185339	2020-08-02	1018232	sofiby		https://www.inaturalist.org/observations/55185339	49.9759	4.17772	FALSE	Belgium			Culicidae
56449671	2020-08-14	2671808	valentinclaes	CC-BY-SA	https://www.inaturalist.org/observations/56449671	50.7925	4.32405	FALSE	Belgium	Brussels	Brussel	Culicidae
56604978	2020-08-16	2425539	davidtassin		https://www.inaturalist.org/observations/56604978	50.399	4.7478	FALSE	Belgium	Namur	Namur	Culicidae
56623182	2020-08-11	2643331	vicbrans	CC-BY-SA	https://www.inaturalist.org/observations/56623182	50.5711	4.54444	FALSE	Belgium	Walloon Brabant	Nijvel	Culicidae
58556229	2020-09-05	2138373	maarten40		https://www.inaturalist.org/observations/58556229	50.9782	4.53617	FALSE	Belgium	Flemish Brabant	Louvain	Culicidae
58734078	2020-08-31	3541602	anne846		https://www.inaturalist.org/observations/58734078	50.2789	4.56492	FALSE	Belgium	Namur	Philippeville	Culicidae
59565650	2020-05-25	1226913	jpreudhomme	CC-BY-NC	https://www.inaturalist.org/observations/59565650	50.4341	3.83323	FALSE	Belgium	Hainaut	Mons	Culicidae
60689506	2020-09-25	1394931	damiano_oldoni	CC0	https://www.inaturalist.org/observations/60689506	51.2052	3.27509	FALSE	Belgium	West Flanders	Brugge	Culicidae
63247155	2020-10-22	2986643	geertb	CC-BY-NC	https://www.inaturalist.org/observations/63247155	51.1256	4.47806	FALSE	Belgium	Antwerp	Antwerpen	Culicidae
63930963	2020-11-01	2313635	manoelle		https://www.inaturalist.org/observations/63930963	50.7275	4.38532	FALSE	Belgium	Walloon Brabant	Nijvel	Culicidae
66537538	2020-12-13	3709852	viki_vervaet		https://www.inaturalist.org/observations/66537538	51.0943	4.23382	FALSE	Belgium	Antwerp	Mechelen	Culicidae
66852544	2020-12-20	3184874	thesuit	CC-BY-NC	https://www.inaturalist.org/observations/66852544	51.1947	5.11794	FALSE	Belgium	Antwerp	Turnhout old	Culicidae
67511926	2021-01-03	3919795	wingers-crawlers-europe-ytb		https://www.inaturalist.org/observations/67511926	50.7553	3.85235	FALSE	Belgium	East Flanders	Aalst	Culicidae
69929063	2021-02-21	929609	swiftloulou		https://www.inaturalist.org/observations/69929063	50.8722	4.71683	FALSE	Belgium	Flemish Brabant	Louvain	Culicidae
70513024	2021-03-03	1905440	xaviermagnant		https://www.inaturalist.org/observations/70513024	50.8419	4.47712	FALSE	Belgium	Flemish Brabant	Halle-Vilvoorde	Culicidae
73744678	2021-04-12	2305729	francisbirlenbach	CC-BY-NC	https://www.inaturalist.org/observations/73744678	49.5484	5.81582	FALSE	Belgium		Meurthe-Et-Moselle	Culicidae
75578798	2021-04-28	1790309	milassma	CC-BY-NC	https://www.inaturalist.org/observations/75578798	50.7905	4.36253	FALSE	Belgium	Brussels	Brussel	Culicidae
78290977	2021-05-02	1226913	jpreudhomme	CC-BY-NC	https://www.inaturalist.org/observations/78290977	50.4829	4.38678	FALSE	Belgium	Hainaut	Charleroi	Culicidae
80600854	2021-05-28	4417574	julienlepiaf	CC-BY-NC	https://www.inaturalist.org/observations/80600854	50.778	4.73406	FALSE	Belgium	Walloon Brabant	Nijvel	Culicidae
81006648	2021-05-29	1486294	elsante		https://www.inaturalist.org/observations/81006648	50.8409	4.43449	FALSE	Belgium	Brussels	Brussel	Culicidae
81618997	2021-06-01	1484582	gillessanmartin	CC0	https://www.inaturalist.org/observations/81618997	50.8427	4.64461	FALSE	Belgium	Flemish Brabant	Louvain	Culicidae
82171102	2021-06-08	1382937	thomas408		https://www.inaturalist.org/observations/82171102	50.1753	5.06158	FALSE	Belgium	Namur	Dinant	Culicidae
82907025	2021-06-13	2685812	yaminatori	CC-BY-NC	https://www.inaturalist.org/observations/82907025	51.0625	3.68439	FALSE	Belgium	East Flanders	Gent	Culicidae
84607856	2021-06-26	4158276	rodar		https://www.inaturalist.org/observations/84607856	50.6331	5.57695	FALSE	Belgium	Liege	Li√®ge	Culicidae
85512317	2021-07-02	1821886	johan145	CC-BY-NC	https://www.inaturalist.org/observations/85512317	51.2098	3.25771	FALSE	Belgium	West Flanders	Brugge	Culicidae
86526895	2021-07-11	3049448	corinne142		https://www.inaturalist.org/observations/86526895	50.8158	4.43518	FALSE	Belgium	Brussels	Brussel	Culicidae
88014005	2021-07-21	3354336	dino_spotter		https://www.inaturalist.org/observations/88014005	50.9796	4.97706	FALSE	Belgium	Flemish Brabant	Louvain	Culicidae
91520850	2015-06-11	4738061	arkantor	CC-BY-NC-SA	https://www.inaturalist.org/observations/91520850	50.9359	4.32946	FALSE	Belgium	Flemish Brabant	Halle-Vilvoorde	Culicidae
91573663	2021-08-17	4864141	alexey_kubarev		https://www.inaturalist.org/observations/91573663	50.8602	4.71172	FALSE	Belgium	Flemish Brabant	Louvain	Culicidae
92377274	2021-08-24	379964	dimitribrosens	CC0	https://www.inaturalist.org/observations/92377274	51.0277	3.75607	FALSE	Belgium	East Flanders	Gent	Culicidae
92806120	2021-08-28	4912557	brend2		https://www.inaturalist.org/observations/92806120	50.9224	3.56757	FALSE	Belgium	East Flanders	Oudenaarde	Culicidae
94190550	2021-09-08	1821886	johan145	CC-BY-NC	https://www.inaturalist.org/observations/94190550	51.2298	2.94193	FALSE	Belgium	West Flanders	Oostende	Culicidae
94209267	2021-09-08	1481279	matteomarcandella	CC-BY	https://www.inaturalist.org/observations/94209267	50.4404	4.5698	FALSE	Belgium	Hainaut	Charleroi	Culicidae
95081242	2021-09-03	1821886	johan145	CC-BY-NC	https://www.inaturalist.org/observations/95081242	51.2098	3.258	FALSE	Belgium	West Flanders	Brugge	Culicidae
95689964	2021-09-21	2761270	thomas--		https://www.inaturalist.org/observations/95689964	50.9618	5.48798	FALSE	Belgium	Limburg	Hasselt	Culicidae
97634026	2021-09-25	4666768	victoryvici		https://www.inaturalist.org/observations/97634026	50.844	3.2778	FALSE	Belgium	West Flanders	Kortrijk	Culicidae
98121932	2021-10-13	2933464	miekemestdagh	CC-BY-NC	https://www.inaturalist.org/observations/98121932	51.0856	3.72072	FALSE	Belgium	East Flanders	Gent	Culicidae
98361368	2021-08-12	678008	nicovr	CC-BY-NC	https://www.inaturalist.org/observations/98361368	51.2335	4.73425	FALSE	Belgium	Antwerp	Turnhout old	Culicidae
100057537	2021-10-20	1075232	karelschoonvaere	CC0	https://www.inaturalist.org/observations/100057537	51.0382	4.40799	TRUE	Belgium	Antwerp		Culicidae
100057539	2021-10-20	1075232	karelschoonvaere	CC0	https://www.inaturalist.org/observations/100057539	51.0827	4.50932	TRUE	Belgium	Antwerp		Culicidae
100139661	2021-07-29	4665252	melissa869		https://www.inaturalist.org/observations/100139661	50.1318	5.03793	FALSE	Belgium	Namur	Dinant	Culicidae
103885223	2021-12-29	5278592	curieuxdenature	CC-BY-NC	https://www.inaturalist.org/observations/103885223	50.6856	4.63287	FALSE	Belgium	Walloon Brabant	Nijvel	Culicidae
105223301	2022-01-19	2986643	geertb	CC-BY-NC	https://www.inaturalist.org/observations/105223301	51.1252	4.47765	FALSE	Belgium	Antwerp	Antwerpen	Culicidae
105666872	2021-11-12	2437483	pierrettenyssen	CC0	https://www.inaturalist.org/observations/105666872	50.1401	5.17858	FALSE	Belgium	Namur	Dinant	Culicidae
105670470		2437483	pierrettenyssen	CC0	https://www.inaturalist.org/observations/105670470	50.1401	5.17858	FALSE	Belgium	Namur	Dinant	Culicidae
105670473		2437483	pierrettenyssen	CC0	https://www.inaturalist.org/observations/105670473	50.1401	5.17858	FALSE	Belgium	Namur	Dinant	Culicidae
105672505	2021-11-11	2437483	pierrettenyssen	CC0	https://www.inaturalist.org/observations/105672505	50.1401	5.17858	FALSE	Belgium	Namur	Dinant	Culicidae
105672506	2021-11-11	2437483	pierrettenyssen	CC0	https://www.inaturalist.org/observations/105672506	50.1401	5.17858	FALSE	Belgium	Namur	Dinant	Culicidae
105910767	2021-11-13	2437483	pierrettenyssen	CC0	https://www.inaturalist.org/observations/105910767	50.1614	5.25809	FALSE	Belgium	Namur	Dinant	Culicidae
106020128	2021-11-13	2437483	pierrettenyssen	CC0	https://www.inaturalist.org/observations/106020128	50.1614	5.25809	FALSE	Belgium	Namur	Dinant	Culicidae
106027088	2022-02-02	2332947	herbert74	CC-BY-NC	https://www.inaturalist.org/observations/106027088	51.1493	4.62122	FALSE	Belgium	Antwerp	Mechelen	Culicidae
106439568	2022-02-09	1967786	ward123	CC-BY-NC	https://www.inaturalist.org/observations/106439568	51.1746	4.45207	FALSE	Belgium	Antwerp	Antwerpen	Culicidae
106826930	2022-02-14	2701143	sonnekke	CC-BY-NC	https://www.inaturalist.org/observations/106826930	51.0038	4.59027	FALSE	Belgium			Culicidae
107241803	2022-02-22	233755	lembrechtsjonas	CC-BY-NC	https://www.inaturalist.org/observations/107241803	51.1629	4.40372	FALSE	Belgium	Antwerp	Antwerpen	Culicidae
107840201	2022-03-03	816573	maaike5	CC0	https://www.inaturalist.org/observations/107840201	51.028	3.75767	FALSE	Belgium	East Flanders	Gent	Culicidae
109209632	2022-03-22	1601616	peterfabian		https://www.inaturalist.org/observations/109209632	50.8761	4.70807	FALSE	Belgium	Flemish Brabant	Louvain	Culicidae
109567643	2022-03-24	4897098	joris_lievens		https://www.inaturalist.org/observations/109567643	51.0442	3.72911	FALSE	Belgium	East Flanders	Gent	Culicidae
110477440	2022-04-05	3010563	michafrar		https://www.inaturalist.org/observations/110477440	50.1977	5.36945	FALSE	Belgium			Culicidae
111107465	2022-04-11	864419	jonathan228		https://www.inaturalist.org/observations/111107465	51.0575	3.6883	FALSE	Belgium	East Flanders	Gent	Culicidae
118170641	2022-05-22	2059107	victor_85	CC-BY-NC	https://www.inaturalist.org/observations/118170641	50.7052	4.57138	FALSE	Belgium	Walloon Brabant	Nijvel	Culicidae
118376490	2022-05-22	1821886	johan145	CC-BY-NC	https://www.inaturalist.org/observations/118376490	51.2099	3.25793	FALSE	Belgium	West Flanders	Brugge	Culicidae
118376510	2022-05-22	1821886	johan145	CC-BY-NC	https://www.inaturalist.org/observations/118376510	51.2098	3.25792	FALSE	Belgium	West Flanders	Brugge	Culicidae
121217876	2022-06-11	2059107	victor_85	CC-BY-NC	https://www.inaturalist.org/observations/121217876	50.6339	4.1953	FALSE	Belgium	Hainaut	Soignies	Culicidae
122012015	2022-06-16	2059107	victor_85	CC-BY-NC	https://www.inaturalist.org/observations/122012015	50.7051	4.57144	FALSE	Belgium	Walloon Brabant	Nijvel	Culicidae
122588167	2022-06-19	2138373	maarten40		https://www.inaturalist.org/observations/122588167	51.1155	4.53139	TRUE	Belgium	Antwerp		Culicidae
122723818	2022-06-19	2701143	sonnekke	CC-BY-NC	https://www.inaturalist.org/observations/122723818	51.0038	4.59027	FALSE	Belgium			Culicidae
122924222	2022-06-20	1821886	johan145	CC-BY-NC	https://www.inaturalist.org/observations/122924222	51.2296	2.94186	FALSE	Belgium	West Flanders	Oostende	Culicidae
124935913	2022-07-05	3094345	alex1675		https://www.inaturalist.org/observations/124935913	50.4335	4.42615	FALSE	Belgium	Hainaut	Charleroi	Culicidae
125064448	2022-07-06	5643618	max_devis	CC-BY-NC	https://www.inaturalist.org/observations/125064448	51.3215	4.89781	FALSE	Belgium	Antwerp	Turnhout old	Culicidae
125303738	2022-07-08	2701143	sonnekke	CC-BY-NC	https://www.inaturalist.org/observations/125303738	51.0038	4.59027	FALSE	Belgium			Culicidae
125490811	2022-07-09	5643618	max_devis	CC-BY-NC	https://www.inaturalist.org/observations/125490811	51.323	4.89528	FALSE	Belgium	Antwerp	Turnhout old	Culicidae
126695414	2022-07-17	4158276	rodar		https://www.inaturalist.org/observations/126695414	50.622	5.53896	FALSE	Belgium	Liege	Li√®ge	Culicidae
127383920	2022-07-22	5742102	ti_tiziana	CC-BY-NC	https://www.inaturalist.org/observations/127383920	50.9085	5.42416	FALSE	Belgium	Limburg	Hasselt	Culicidae
127717321	2022-07-24	5950232	prezz	CC-BY-NC	https://www.inaturalist.org/observations/127717321	51.1059	3.76265	FALSE	Belgium	East Flanders	Gent	Culicidae
128860668	2022-07-31	5949203	cedwil	CC-BY-NC	https://www.inaturalist.org/observations/128860668	50.6459	4.52583	FALSE	Belgium	Walloon Brabant	Nijvel	Culicidae
129326635	2022-08-03	5974572	vulcainmercure	CC-BY-NC	https://www.inaturalist.org/observations/129326635	50.7552	3.44805	FALSE	Belgium	Hainaut	Tournai	Culicidae
130259899	2022-08-07	3550339	jeanpaulboerekamps	CC0	https://www.inaturalist.org/observations/130259899	49.9728	5.08385	FALSE	Belgium	Luxembourg	Neufch√¢teau	Culicidae
130260166	2022-08-07	3550339	jeanpaulboerekamps	CC0	https://www.inaturalist.org/observations/130260166	49.9728	5.08387	FALSE	Belgium	Luxembourg	Neufch√¢teau	Culicidae
131248877	2022-08-16	1396073	coronadogim	CC-BY-NC	https://www.inaturalist.org/observations/131248877	51.0325	4.50377	FALSE	Belgium	Antwerp	Mechelen	Culicidae
131770113	2022-08-21	3328564	bert79		https://www.inaturalist.org/observations/131770113	51.2008	4.39857	FALSE	Belgium	Antwerp	Antwerpen	Culicidae
132198740	2022-08-14	5742102	ti_tiziana	CC-BY-NC	https://www.inaturalist.org/observations/132198740	50.9087	5.42354	FALSE	Belgium	Limburg	Hasselt	Culicidae
134464711	2022-09-10	6102748	mattiz		https://www.inaturalist.org/observations/134464711	51.0291	3.5553	FALSE	Belgium	East Flanders	Gent	Culicidae
135668042	2022-09-19	2062800	patos	CC-BY-NC	https://www.inaturalist.org/observations/135668042	49.7299	5.65058	FALSE	Belgium	Luxembourg	Virton	Culicidae
136422974	2022-09-25	2062800	patos	CC-BY-NC	https://www.inaturalist.org/observations/136422974	49.7299	5.65059	FALSE	Belgium	Luxembourg	Virton	Culicidae
137399493	2022-10-03	2134382	mvuijlst	CC-BY-NC	https://www.inaturalist.org/observations/137399493	51.059	3.72818	FALSE	Belgium	East Flanders	Gent	Culicidae
138942594	2022-10-16	2986643	geertb	CC-BY-NC	https://www.inaturalist.org/observations/138942594	51.1252	4.47757	FALSE	Belgium	Antwerp	Antwerpen	Culicidae
139367760	2022-10-07	2701143	sonnekke	CC-BY-NC	https://www.inaturalist.org/observations/139367760	51.0038	4.59027	FALSE	Belgium			Culicidae
139376346	2022-10-19	1821886	johan145	CC-BY-NC	https://www.inaturalist.org/observations/139376346	51.2124	2.93313	FALSE	Belgium	West Flanders	Oostende	Culicidae
140644458	2022-10-31	2986643	geertb	CC-BY-NC	https://www.inaturalist.org/observations/140644458	51.1253	4.4778	FALSE	Belgium	Antwerp	Antwerpen	Culicidae
141687142	2022-11-11	2986643	geertb	CC-BY-NC	https://www.inaturalist.org/observations/141687142	51.2256	2.91192	FALSE	Belgium	West Flanders	Oostende	Culicidae
145540429	2023-01-01	765592	criptas	CC-BY-NC	https://www.inaturalist.org/observations/145540429	51.0168	3.71069	TRUE	Belgium	East Flanders	Gent	Culicidae
147447367	2023-01-27	5870967	rhannah	CC-BY-NC	https://www.inaturalist.org/observations/147447367	51.0686	4.24932	FALSE	Belgium	Antwerp	Mechelen	Culicidae
148019664	2023-02-04	4864141	alexey_kubarev		https://www.inaturalist.org/observations/148019664	50.8676	4.71201	FALSE	Belgium	Flemish Brabant	Louvain	Culicidae
149474530	2023-02-22	4864141	alexey_kubarev		https://www.inaturalist.org/observations/149474530	50.8559	4.76956	TRUE	Belgium	Flemish Brabant	Louvain	Culicidae
150741801	2023-03-10	1495122	michieldg	CC-BY	https://www.inaturalist.org/observations/150741801	51.0383	3.72617	FALSE	Belgium	East Flanders	Gent	Culicidae
150905376	2023-03-12	1378956	frederik25		https://www.inaturalist.org/observations/150905376	51.0321	3.03433	FALSE	Belgium	West Flanders	Diksmuide	Culicidae
153809322	2023-04-07	4010335	jonaspottier	CC-BY-NC	https://www.inaturalist.org/observations/153809322	51.2019	4.45911	FALSE	Belgium	Antwerp	Antwerpen	Culicidae
159623132	2023-05-04	1821886	johan145	CC-BY-NC	https://www.inaturalist.org/observations/159623132	51.2299	2.94197	FALSE	Belgium	West Flanders	Oostende	Culicidae
161399702	2023-04-30	3612249	krombopulos		https://www.inaturalist.org/observations/161399702	50.9406	4.66716	TRUE	Belgium	Flemish Brabant	Louvain	Culicidae
161435638	2023-05-13	1304085	stressy		https://www.inaturalist.org/observations/161435638	51.0473	4.89869	FALSE	Belgium	Antwerp	Turnhout old	Culicidae
161689482	2023-05-14	3612249	krombopulos		https://www.inaturalist.org/observations/161689482	50.9592	4.6094	TRUE	Belgium	Flemish Brabant	Louvain	Culicidae
161931926	2023-05-12	3612249	krombopulos		https://www.inaturalist.org/observations/161931926	50.9593	4.63721	TRUE	Belgium	Flemish Brabant	Louvain	Culicidae
162136085	2023-05-17	1601616	peterfabian		https://www.inaturalist.org/observations/162136085	50.8772	4.70788	FALSE	Belgium	Flemish Brabant	Louvain	Culicidae
162163864	2023-05-17	6680018	anax-2	CC-BY-NC	https://www.inaturalist.org/observations/162163864	50.9923	5.61511	FALSE	Belgium	Limburg	Limburg	Culicidae
162944978	2023-05-21	5946377	kroeckx	CC-BY-NC	https://www.inaturalist.org/observations/162944978	50.8293	4.60333	TRUE	Belgium	Flemish Brabant	Louvain	Culicidae
163470087	2023-05-24	2761270	thomas--	CC-BY	https://www.inaturalist.org/observations/163470087	50.9616	5.48789	FALSE	Belgium	Limburg	Hasselt	Culicidae
164665138	2023-05-30	55764	flyingbenji		https://www.inaturalist.org/observations/164665138	50.6344	4.52795	FALSE	Belgium	Walloon Brabant	Nijvel	Culicidae
165158288	2023-06-02	804566	davide-12-09		https://www.inaturalist.org/observations/165158288	50.9403	5.47558	FALSE	Belgium	Limburg	Hasselt	Culicidae
165285011	2023-06-02	6329515	quirijnvds	CC-BY	https://www.inaturalist.org/observations/165285011	51.2158	5.22586	TRUE	Belgium	Vlaanderen	Limburg	Culicidae
166453488	2023-06-09	3775483	isisanimals	CC-BY-NC	https://www.inaturalist.org/observations/166453488	51.0331	4.53806	FALSE	Belgium	Antwerp	Mechelen	Culicidae
167579553	2023-06-11	1821886	johan145	CC-BY-NC	https://www.inaturalist.org/observations/167579553	51.2238	2.92345	FALSE	Belgium	West Flanders	Oostende	Culicidae
169102205	2023-06-20	1484582	gillessanmartin	CC0	https://www.inaturalist.org/observations/169102205	50.246	5.31914	FALSE	Belgium	Luxembourg	Marche-en-Famenne	Culicidae
169221220	2023-06-24	1127190	stijnvanleene		https://www.inaturalist.org/observations/169221220	50.9138	4.73306	FALSE	Belgium	Flemish Brabant	Louvain	Culicidae
171189720	2023-07-05	7114217	jeromep	CC-BY-NC	https://www.inaturalist.org/observations/171189720	51.3476	4.43326	FALSE	Belgium	Antwerp	Antwerpen	Culicidae
171622690	2023-07-07	7107869	ayar_waman		https://www.inaturalist.org/observations/171622690	50.8336	4.42457	FALSE	Belgium	Brussels	Brussel	Culicidae
172461793	2023-07-12	4850687	ruben254		https://www.inaturalist.org/observations/172461793	50.9984	2.90481	FALSE	Belgium	West Flanders	Diksmuide	Culicidae
172882561	2023-07-14	7107869	ayar_waman		https://www.inaturalist.org/observations/172882561	50.8006	4.39322	FALSE	Belgium	Brussels	Brussel	Culicidae
172966755	2023-06-30	5545620	peterchristiaen	CC-BY-NC	https://www.inaturalist.org/observations/172966755	50.9839	2.86741	FALSE	Belgium	West Flanders	Diksmuide	suspected Aedes japonicus	F
173554561	2023-07-18	5157413	leo422		https://www.inaturalist.org/observations/173554561	50.3719	3.81333	FALSE	Belgium	Hainaut	Mons	Culicidae
173652727	2023-07-18	1703205	naomibousson		https://www.inaturalist.org/observations/173652727	51.059	4.36647	FALSE	Belgium	Antwerp	Mechelen	Culicidae
176793461	2023-08-05	7137848	tordeurkimberley	CC-BY-NC	https://www.inaturalist.org/observations/176793461	49.8617	5.2525	FALSE	Belgium	Luxembourg	Neufch√¢teau	Culicidae
176932685	2023-08-06	7225205	caulhas	CC-BY-NC	https://www.inaturalist.org/observations/176932685	50.5738	4.08331	FALSE	Belgium	Hainaut	Soignies	Culicidae
177043552	2023-08-05	1821886	johan145	CC-BY-NC	https://www.inaturalist.org/observations/177043552	51.2243	2.92417	FALSE	Belgium	West Flanders	Oostende	Culicidae
177044026	2023-08-05	1821886	johan145	CC-BY-NC	https://www.inaturalist.org/observations/177044026	51.2243	2.92418	FALSE	Belgium	West Flanders	Oostende	Culicidae
178147687	2023-08-12	6329515	quirijnvds	CC-BY	https://www.inaturalist.org/observations/178147687	51.3555	4.82485	FALSE	Belgium	Antwerp	Turnhout old	Culicidae
179621417	2023-08-22	1033782	jacobsdavy		https://www.inaturalist.org/observations/179621417	50.928	3.88077	FALSE	Belgium	East Flanders	Aalst	Culicidae
179935223	2023-08-23	3602045	joopvandeursen		https://www.inaturalist.org/observations/179935223	50.872	4.6719	FALSE	Belgium	Flemish Brabant	Louvain	Culicidae
180040416	2023-08-24	6329515	quirijnvds	CC-BY	https://www.inaturalist.org/observations/180040416	51.1765	5.21888	FALSE	Belgium	Antwerp	Turnhout old	Culicidae
180100016	2023-08-25	6452107	abrahamlaura		https://www.inaturalist.org/observations/180100016	50.9272	4.3288	FALSE	Belgium	Flemish Brabant	Halle-Vilvoorde	Culicidae
180136373	2023-08-25	6835933	brebis107	CC-BY-NC	https://www.inaturalist.org/observations/180136373	50.8129	4.39808	FALSE	Belgium	Brussels	Brussel	Culicidae
180393425	2023-08-27	6835933	brebis107	CC-BY-NC	https://www.inaturalist.org/observations/180393425	50.8131	4.39792	FALSE	Belgium	Brussels	Brussel	Culicidae
180448350	2023-08-27	5964657	dirk-oasis	CC-BY-NC	https://www.inaturalist.org/observations/180448350	51.2575	4.67797	FALSE	Belgium	Antwerp	Antwerpen	Culicidae
181326285	2023-09-02	5713932	reinout_stegen		https://www.inaturalist.org/observations/181326285	50.8483	4.16949	FALSE	Belgium	Flemish Brabant	Halle-Vilvoorde	Culicidae
181385903	2023-09-02	6835933	brebis107	CC-BY-NC	https://www.inaturalist.org/observations/181385903	50.8133	4.39817	FALSE	Belgium	Brussels	Brussel	Culicidae
181981591	2023-09-06	541189	msjdahirel	CC0	https://www.inaturalist.org/observations/181981591	50.9778	4.28956	TRUE	Belgium	Bruxelles	Bruxelles	Culicidae
182368759	2023-09-08	804566	davide-12-09		https://www.inaturalist.org/observations/182368759	51.0049	5.58493	FALSE	Belgium	Limburg	Hasselt	Culicidae
182446090	2023-08-21	63000	qgroom	CC0	https://www.inaturalist.org/observations/182446090	50.885	4.34597	FALSE	Belgium	Brussels	Brussel	Culicidae
182597712	2023-09-09	1481279	matteomarcandella	CC-BY	https://www.inaturalist.org/observations/182597712	50.4265	3.92007	FALSE	Belgium	Hainaut	Mons	Culicidae
183828491	2023-09-18	7230119	daywalker_84	CC-BY-NC	https://www.inaturalist.org/observations/183828491	51.0457	5.59067	FALSE	Belgium	Limburg	Hasselt	Culicidae
183926819	2023-09-16	1484582	gillessanmartin	CC0	https://www.inaturalist.org/observations/183926819	50.6753	4.60006	FALSE	Belgium	Walloon Brabant	Nijvel	Culicidae
185538879	2023-09-29	6329515	quirijnvds	CC-BY	https://www.inaturalist.org/observations/185538879	51.0791	2.65323	FALSE	Belgium	West Flanders	Veurne	Culicidae
187014602	2023-10-10	804566	davide-12-09		https://www.inaturalist.org/observations/187014602	51.005	5.58486	FALSE	Belgium	Limburg	Hasselt	Culicidae
188156808	2023-10-19	2991690	trufniets	CC-BY	https://www.inaturalist.org/observations/188156808	51.1334	2.68704	FALSE	Belgium	West Flanders	Veurne	Culicidae
189358526	2023-08-31	7521195	denbette	CC-BY-NC	https://www.inaturalist.org/observations/189358526	51.0058	4.98901	FALSE	Belgium	Flemish Brabant	Louvain	Culicidae
189510020	2023-08-26	6680018	anax-2	CC-BY-NC	https://www.inaturalist.org/observations/189510020	50.3069	4.15788	FALSE	Belgium	Hainaut	Thuin	Culicidae
189582011	2023-10-31	6936763	fabienneh	CC-BY-NC	https://www.inaturalist.org/observations/189582011	50.5931	3.41335	FALSE	Belgium	Hainaut	Tournai	Culicidae
190691466	2023-11-11	5157413	leo422		https://www.inaturalist.org/observations/190691466	50.3718	3.81333	FALSE	Belgium	Hainaut	Mons	Culicidae
190791049	2023-11-12	5157413	leo422		https://www.inaturalist.org/observations/190791049	50.3718	3.81335	FALSE	Belgium	Hainaut	Mons	Culicidae
191667053	2023-11-21	887017	tropico		https://www.inaturalist.org/observations/191667053	51.0325	3.83238	FALSE	Belgium	East Flanders	Dendermonde	Culicidae
193010258	2023-11-12	3462	liesvanrompaey	CC-BY	https://www.inaturalist.org/observations/193010258	50.9614	4.64729	FALSE	Belgium	Flemish Brabant	Louvain	Culicidae
194674276	2023-12-14	3612249	krombopulos		https://www.inaturalist.org/observations/194674276	50.8863	4.64778	TRUE	Belgium	Flemish Brabant	Louvain	Culicidae
197062103	2023-10-31	678008	nicochau	CC-BY-NC	https://www.inaturalist.org/observations/197062103	51.1506	4.61967	FALSE	Belgium	Antwerp	Mechelen	Culicidae
197392762	2023-10-20	678008	nicochau	CC-BY-NC	https://www.inaturalist.org/observations/197392762	51.2197	2.90285	FALSE	Belgium	West Flanders	Oostende	Culicidae
206045118	2023-10-21	1434796	hansvanherck	CC-BY-NC	https://www.inaturalist.org/observations/206045118	51.292	4.74163	FALSE	Belgium	Antwerp	Antwerpen	Culicidae
209828550	2023-09-05	7905290	frederikl	CC-BY-NC	https://www.inaturalist.org/observations/209828550	50.8748	4.75192	FALSE	Belgium	Flemish Brabant	Louvain	Culicidae
87214729	2021-07-16	3223970	sabinam	CC-BY-NC	https://www.inaturalist.org/observations/87214729	44.4113	18.6496	FALSE	Bosnia and Herzegovina	Federacija Bosna i Hercegovina	Tuzla	Aedes albopictus	F
87917344	2021-07-20	3223970	sabinam	CC-BY-NC	https://www.inaturalist.org/observations/87917344	44.4113	18.6496	FALSE	Bosnia and Herzegovina	Federacija Bosna i Hercegovina	Tuzla	Culicidae
109155081	2022-03-20	745656	amujcinovic	CC-BY-NC-SA	https://www.inaturalist.org/observations/109155081	44.4604	18.9768	TRUE	Bosnia and Herzegovina	Republika Srpska	Vlasenica	Culicidae
128165767	2022-07-27	2906520	eldin141	CC-BY-NC	https://www.inaturalist.org/observations/128165767	44.7405	18.0888	FALSE	Bosnia and Herzegovina	Republika Srpska	Doboj	Aedes albopictus	F
128172813	2022-07-27	5956893	harispl	CC-BY-NC	https://www.inaturalist.org/observations/128172813	44.74	18.0894	FALSE	Bosnia and Herzegovina	Republika Srpska	Doboj	Aedes albopictus	F
132928649	2022-08-30	6022838	hayden981	CC-BY-NC	https://www.inaturalist.org/observations/132928649	45.1615	15.9732	TRUE	Bosnia and Herzegovina	Federacija Bosna i Hercegovina	Una-Sana	Aedes albopictus	M
139767247	2022-10-20	745656	amujcinovic	CC-BY-NC-SA	https://www.inaturalist.org/observations/139767247	44.5159	18.8917	TRUE	Bosnia and Herzegovina	Republika Srpska	Vlasenica	Culicidae
175240313	2023-07-24	745656	amujcinovic	CC-BY-NC-SA	https://www.inaturalist.org/observations/175240313	44.4999	18.897	TRUE	Bosnia and Herzegovina	Republika Srpska	Bosnia and Herzegovina	Culicidae
175255467	2023-07-25	745656	amujcinovic	CC-BY-NC-SA	https://www.inaturalist.org/observations/175255467	44.4148	18.9386	TRUE	Bosnia and Herzegovina	Republika Srpska	Bosnia and Herzegovina	Aedes albopictus	F
179993529	2023-08-24	3903284	kasalo	CC-BY	https://www.inaturalist.org/observations/179993529	43.8409	16.8475	FALSE	Bosnia and Herzegovina	Federacija Bosna i Hercegovina	Bosnia and Herzegovina	Culicidae
202164138	2023-09-22	2281255	juliangums	CC-BY-NC	https://www.inaturalist.org/observations/202164138	43.3353	17.816	FALSE	Bosnia and Herzegovina	Federacija Bosna i Hercegovina	Bosnia and Herzegovina	Aedes albopictus	F
16561907	2018-09-15	1194816	kennethwoodcock		https://www.inaturalist.org/observations/16561907	42.3713	24.8034	FALSE	Bulgaria	Plovdiv	Kaloyanovo	Culicidae
28167891	2019-06-29	1703763	zmei	CC-BY-NC	https://www.inaturalist.org/observations/28167891	42.6181	23.3786	FALSE	Bulgaria	Grad Sofiya	Stolichna	Culicidae
28716004	2019-07-11	1703763	zmei	CC-BY-NC	https://www.inaturalist.org/observations/28716004	43.0831	25.6722	FALSE	Bulgaria	Veliko Tarnovo	Veliko Tarnovo	Culicidae
29107497	2019-07-14	1703763	zmei	CC-BY-NC	https://www.inaturalist.org/observations/29107497	43.1108	25.7033	FALSE	Bulgaria	Veliko Tarnovo	Veliko Tarnovo	Culicidae
29304702	2019-07-19	1703763	zmei	CC-BY-NC	https://www.inaturalist.org/observations/29304702	43.1103	25.71	FALSE	Bulgaria	Veliko Tarnovo	Veliko Tarnovo	Aedes albopictus	F
50430276	2020-06-17	3189053	denisborisov	CC-BY-NC	https://www.inaturalist.org/observations/50430276	42.6462	23.3688	FALSE	Bulgaria	Grad Sofiya	Stolichna	Culicidae
51446633	2020-06-30	3183474	jordandinev	CC-BY-NC	https://www.inaturalist.org/observations/51446633	42.4857	26.4968	FALSE	Bulgaria	Yambol	Yambol	Culicidae
51553462	2020-07-01	3090659	julie1172		https://www.inaturalist.org/observations/51553462	43.3957	26.1648	FALSE	Bulgaria	Targovishte	Popovo	Culicidae
51911772	2020-06-12	3272939	ddelena	CC-BY-NC	https://www.inaturalist.org/observations/51911772	43.2067	27.9277	FALSE	Bulgaria	Varna	Varna	Aedes albopictus	F
52990894	2020-07-14	3182140	velinachingarova	CC-BY-NC	https://www.inaturalist.org/observations/52990894	41.5748	23.7252	FALSE	Bulgaria	Blagoevgrad	Gotse Delchev	Culicidae
53357184	2020-06-14	3166110	vminnie1310	CC-BY-NC	https://www.inaturalist.org/observations/53357184	42.8798	23.3866	FALSE	Bulgaria	Sofia	Svoge	Culicidae
53602716	2020-07-19	3347696	naturalist40681		https://www.inaturalist.org/observations/53602716	42.6301	25.405	FALSE	Bulgaria	Stara Zagora	Kazanlak	Culicidae
53757439	2020-07-20	3183317	elinakoleva	CC-BY-NC	https://www.inaturalist.org/observations/53757439	42.6521	23.2403	FALSE	Bulgaria	Grad Sofiya	Stolichna	Culicidae
53921563	2020-07-21	3169829	dnetsova	CC-BY-NC	https://www.inaturalist.org/observations/53921563	43.0322	23.3781	FALSE	Bulgaria	Sofia	Svoge	Culicidae
54721356	2020-07-29	3166164	sofiauzunska	CC-BY-NC	https://www.inaturalist.org/observations/54721356	42.416	27.6994	FALSE	Bulgaria	Burgas	Sozopol	Culicidae
55126270	2020-07-25	3405788	silverbirchjuice	CC-BY-NC	https://www.inaturalist.org/observations/55126270	42.6306	23.3143	FALSE	Bulgaria	Grad Sofiya	Stolichna	Culicidae
57132657	2020-08-21	3210950	skatergal		https://www.inaturalist.org/observations/57132657	44.0217	27.0235	FALSE	Bulgaria	Silistra	Sitovo	Aedes albopictus	F
57634490	2020-08-14	3502636	pumpalov		https://www.inaturalist.org/observations/57634490	43.087	25.6351	FALSE	Bulgaria	Veliko Tarnovo	Veliko Tarnovo	Aedes albopictus	F
59547013	2020-09-14	1194816	kennethwoodcock		https://www.inaturalist.org/observations/59547013	42.371	24.8035	FALSE	Bulgaria	Plovdiv	Kaloyanovo	Culicidae
63375109	2020-10-24	3140130	observer357	CC-BY-NC	https://www.inaturalist.org/observations/63375109	42.8739	25.5067	FALSE	Bulgaria	Gabrovo	Tryavna	Culicidae
64784422	2020-11-13	3027619	ivandimitroff	CC-BY-NC	https://www.inaturalist.org/observations/64784422	42.6421	23.3455	FALSE	Bulgaria	Grad Sofiya	Stolichna	Culicidae
79935580	2021-05-22	1703763	zmei	CC-BY-NC	https://www.inaturalist.org/observations/79935580	42.6423	23.4317	FALSE	Bulgaria	Grad Sofiya	Stolichna	Culicidae
85291242	2021-07-02	1194816	kennethwoodcock		https://www.inaturalist.org/observations/85291242	42.3712	24.8036	FALSE	Bulgaria	Plovdiv	Kaloyanovo	Culicidae
85986897	2021-07-07	1194816	kennethwoodcock		https://www.inaturalist.org/observations/85986897	42.3711	24.8036	FALSE	Bulgaria	Plovdiv	Kaloyanovo	Culicidae
86806816	2021-07-13	1194816	kennethwoodcock		https://www.inaturalist.org/observations/86806816	42.3711	24.8036	FALSE	Bulgaria	Plovdiv	Kaloyanovo	Culicidae
87748789	2021-07-19	1676602	stanimiradeleva	CC-BY	https://www.inaturalist.org/observations/87748789	42.0992	27.9414	FALSE	Bulgaria	Burgas	Tsarevo	Aedes albopictus	F
87949932	2021-07-21	1194816	kennethwoodcock		https://www.inaturalist.org/observations/87949932	42.3712	24.8036	FALSE	Bulgaria	Plovdiv	Kaloyanovo	Culicidae
89872138	2021-08-04	1194816	kennethwoodcock		https://www.inaturalist.org/observations/89872138	42.3712	24.8036	FALSE	Bulgaria	Plovdiv	Kaloyanovo	Culicidae
92922002	2021-08-15	1676602	stanimiradeleva	CC-BY	https://www.inaturalist.org/observations/92922002	42.0992	27.9413	FALSE	Bulgaria	Burgas	Tsarevo	Culicidae
94280857	2021-09-10	1194816	kennethwoodcock		https://www.inaturalist.org/observations/94280857	42.3712	24.8036	FALSE	Bulgaria	Plovdiv	Kaloyanovo	Culicidae
94545687	2021-09-12	1194816	kennethwoodcock	CC-BY	https://www.inaturalist.org/observations/94545687	42.3712	24.8037	FALSE	Bulgaria	Plovdiv	Kaloyanovo	Culicidae
96411167	2021-05-01	3027040	xlcoldj	CC-BY-NC	https://www.inaturalist.org/observations/96411167	42.6692	23.3153	FALSE	Bulgaria	Grad Sofiya	Stolichna	Culicidae
96626245	2021-06-18	3027040	xlcoldj	CC-BY-NC	https://www.inaturalist.org/observations/96626245	42.6692	23.3153	FALSE	Bulgaria	Grad Sofiya	Stolichna	Culicidae
97428524	2021-09-08	3027040	xlcoldj	CC-BY-NC	https://www.inaturalist.org/observations/97428524	43.3453	28.066	FALSE	Bulgaria	Dobrich	Balchik	Culicidae
97536078	2021-10-03	3027040	xlcoldj	CC-BY-NC	https://www.inaturalist.org/observations/97536078	42.6706	23.3154	FALSE	Bulgaria	Grad Sofiya	Stolichna	Culicidae
98479927	2021-10-01	3027040	xlcoldj	CC-BY-NC	https://www.inaturalist.org/observations/98479927	42.6706	23.3154	FALSE	Bulgaria	Grad Sofiya	Stolichna	Culicidae
98607367	2021-10-18	3140130	observer357	CC-BY-NC	https://www.inaturalist.org/observations/98607367	42.1679	24.7199	FALSE	Bulgaria	Plovdiv	Maritsa	Culicidae
106479405	2022-02-08	4364037	krasito	CC-BY-NC	https://www.inaturalist.org/observations/106479405	42.3858	26.8182	FALSE	Bulgaria	Yambol	Straldzha	Culicidae
106607401	2021-07-19	4364037	krasito	CC-BY-NC	https://www.inaturalist.org/observations/106607401	42.4843	26.5035	FALSE	Bulgaria	Yambol	Yambol	Aedes albopictus	F
117021437	2022-05-14	5299628	larsmannzen		https://www.inaturalist.org/observations/117021437	42.4121	27.5179	FALSE	Bulgaria	Burgas	Burgas	Culicidae
120476019	2022-06-06	5147827	diliangeorgiev	CC-BY-NC	https://www.inaturalist.org/observations/120476019	42.4536	25.7051	FALSE	Bulgaria	Stara Zagora	Stara Zagora	Culicidae
123238433	2022-06-24	5837413	tsvetoslav		https://www.inaturalist.org/observations/123238433	44.042	26.6128	FALSE	Bulgaria	Silistra	Tutrakan	Aedes albopictus	F
124582204	2022-07-03	5402227	natu_rali	CC-BY-NC	https://www.inaturalist.org/observations/124582204	43.4369	24.7978	TRUE	Bulgaria	Pleven	Pleven	suspected Aedes albopictus	F
124582677	2022-07-03	5402227	natu_rali	CC-BY-NC	https://www.inaturalist.org/observations/124582677	43.5963	24.7046	TRUE	Bulgaria	Pleven	Pleven	Aedes albopictus	F
124874260	2022-07-05	5402227	natu_rali	CC-BY-NC	https://www.inaturalist.org/observations/124874260	43.4478	24.768	TRUE	Bulgaria	Pleven	Pleven	Aedes albopictus	F
126219344	2022-07-14	2253844	zetman		https://www.inaturalist.org/observations/126219344	43.2295	28.0079	FALSE	Bulgaria	Varna	Varna	suspected Aedes albopictus	F
132862542	2022-08-29	5984095	harukano	CC0	https://www.inaturalist.org/observations/132862542	42.6045	23.3886	FALSE	Bulgaria	Grad Sofiya	Stolichna	Culicidae
134883080	2022-09-13	5299628	larsmannzen		https://www.inaturalist.org/observations/134883080	42.4299	27.5367	FALSE	Bulgaria	Burgas	Burgas	Aedes albopictus	F
136615143	2022-09-26	5299628	larsmannzen		https://www.inaturalist.org/observations/136615143	42.4972	27.4717	FALSE	Bulgaria	Burgas	Burgas	Culicidae
139405001	2022-10-19	2566072	cynips	CC0	https://www.inaturalist.org/observations/139405001	42.6895	23.3204	FALSE	Bulgaria	Grad Sofiya	Stolichna	Culicidae
146658637	2022-06-21	5384547	exonie	CC-BY	https://www.inaturalist.org/observations/146658637	42.9035	23.7835	FALSE	Bulgaria	Sofia	Botevgrad	Culicidae
146767848	2022-12-28	6400652	victorsh	CC-BY-NC	https://www.inaturalist.org/observations/146767848	43.227	27.992	FALSE	Bulgaria	Varna	Varna	Culicidae
148034596	2022-08-17	6400652	victorsh	CC-BY-NC	https://www.inaturalist.org/observations/148034596	42.7134	27.7588	FALSE	Bulgaria	Burgas	Nesebar	Aedes albopictus	F
148961821	2020-01-31	5384547	exonie	CC-BY	https://www.inaturalist.org/observations/148961821	42.9088	23.7885	FALSE	Bulgaria	Sofia	Botevgrad	Culicidae
150070926	2023-02-27	5984095	harukano	CC0	https://www.inaturalist.org/observations/150070926	42.6036	23.3891	FALSE	Bulgaria	Grad Sofiya	Stolichna	Culicidae
160596437	2023-05-07	5384547	exonie	CC-BY	https://www.inaturalist.org/observations/160596437	42.8832	23.7872	FALSE	Bulgaria	Sofia	Botevgrad	Culicidae
166747378	2023-06-11	6972739	cook_family	CC-BY-NC	https://www.inaturalist.org/observations/166747378	42.1399	27.8976	FALSE	Bulgaria	Burgas	Tsarevo	suspected Aedes albopictus	F
170640005	2023-07-02	6400652	victorsh	CC-BY-NC	https://www.inaturalist.org/observations/170640005	43.2141	27.9147	FALSE	Bulgaria	Varna	Varna	Aedes albopictus	F
172562494	2023-07-12	5938225	jean733		https://www.inaturalist.org/observations/172562494	43.1981	27.8236	FALSE	Bulgaria	Varna	Varna	Aedes albopictus	M
172694830	2023-07-13	5938225	jean733		https://www.inaturalist.org/observations/172694830	43.2178	27.8956	FALSE	Bulgaria	Varna	Varna	Aedes albopictus	F
174098677	2023-07-21	3014774	ranunculo_gil		https://www.inaturalist.org/observations/174098677	42.6878	23.339	FALSE	Bulgaria	Grad Sofiya	Stolichna	Culicidae
184141357	2023-09-20	4364037	krasito	CC-BY-NC	https://www.inaturalist.org/observations/184141357	42.4823	26.4923	FALSE	Bulgaria	Yambol	Yambol	Aedes albopictus	F
184251146	2023-09-21	1808118	takovata	CC-BY-NC	https://www.inaturalist.org/observations/184251146	43.0838	25.6323	FALSE	Bulgaria	Veliko Tarnovo	Veliko Tarnovo	Culicidae
184406721	2023-09-22	4364037	krasito	CC-BY-NC	https://www.inaturalist.org/observations/184406721	42.5339	26.5105	FALSE	Bulgaria	Yambol	Yambol	Culicidae
187107626	2023-10-11	1808118	takovata	CC-BY-NC	https://www.inaturalist.org/observations/187107626	42.1391	24.7487	FALSE	Bulgaria	Plovdiv	Plovdiv	Aedes albopictus	F
189222655	2023-10-28	1808118	takovata	CC-BY-NC	https://www.inaturalist.org/observations/189222655	43.0462	25.6286	FALSE	Bulgaria	Veliko Tarnovo	Veliko Tarnovo	Aedes albopictus	F
193776612	2023-10-29	5669790	vassilvassilev	CC-BY-NC	https://www.inaturalist.org/observations/193776612	42.4396	27.0822	FALSE	Bulgaria	Burgas	Sredets	Culicidae
11260653	2018-04-21	847455	xnenox333	CC-BY-NC	https://www.inaturalist.org/observations/11260653	45.7846	15.9473	FALSE	Croatia	Grad Zagreb	Zagreb	Culicidae
12138015	2018-05-04	898226	stipevukic		https://www.inaturalist.org/observations/12138015	43.5523	16.3402	FALSE	Croatia	Splitsko-Dalmatinska	Ka≈°tela	Culicidae
15158649	2018-06-30	287355	filiperibeiro	CC-BY-NC	https://www.inaturalist.org/observations/15158649	43.9075	15.509	FALSE	Croatia	Zadarska	Pako≈°tane	Culicidae
17258969	2018-09-29	66366	ribabo	CC-BY-NC	https://www.inaturalist.org/observations/17258969	45.5268	15.5939	FALSE	Croatia	Karlovacka	Karlovac	Culicidae
21091060	2019-03-09	66366	ribabo	CC-BY-NC	https://www.inaturalist.org/observations/21091060	45.5286	15.5936	FALSE	Croatia	Karlovacka	Karlovac	Culicidae
30595116	2019-08-11	985787	martinbrnelic	CC-BY-NC	https://www.inaturalist.org/observations/30595116	45.3486	14.3121	FALSE	Croatia	Primorsko-Goranska	Opatija/Veprinac	Aedes albopictus	F
30989538	2019-06-15	1092977	ivan_humljani	CC0	https://www.inaturalist.org/observations/30989538	45.5818	17.8122	FALSE	Croatia	Viroviticko-Podravska	ƒåaƒçinci	Culicidae
32651531	2019-08-25	1258101	felixf	CC-BY-NC	https://www.inaturalist.org/observations/32651531	42.8483	17.7025	FALSE	Croatia	Dubrovacko-Neretvanska	Ston	Aedes albopictus	F
33714852	2019-10-01	1807156	daczison	CC-BY	https://www.inaturalist.org/observations/33714852	44.1042	15.2399	FALSE	Croatia	Zadarska	Zadar	Aedes albopictus	F
33899968	2019-10-05	992441	pzf		https://www.inaturalist.org/observations/33899968	45.7073	16.3977	FALSE	Croatia	Zagrebaƒçka	Ivaniƒá-Grad	Culicidae
34250042	2019-06-17	1092977	ivan_humljani	CC0	https://www.inaturalist.org/observations/34250042	45.5555	18.638	FALSE	Croatia	Osjecko-Baranjska	Osijek	Culicidae
34349238	2019-10-14	992441	pzf		https://www.inaturalist.org/observations/34349238	45.8222	15.9836	FALSE	Croatia	Grad Zagreb	Zagreb	Culicidae
46513823	2020-05-19	748126	pophamjames		https://www.inaturalist.org/observations/46513823	45.8099	15.8738	FALSE	Croatia	Grad Zagreb	Zagreb	Culicidae
48826597	2020-06-07	2946804	kninpeaks	CC-BY-NC	https://www.inaturalist.org/observations/48826597	44.0384	16.1955	FALSE	Croatia	≈†ibensko-Kninska	Knin	Culicidae
53378330	2020-07-14	2916874	petra0	CC-BY-NC	https://www.inaturalist.org/observations/53378330	45.8944	16.1932	FALSE	Croatia	Zagrebaƒçka	Sveti Ivan Zelina	suspected Aedes albopictus	F
54373864	2020-07-16	748126	pophamjames		https://www.inaturalist.org/observations/54373864	45.8099	15.8728	FALSE	Croatia	Grad Zagreb	Zagreb	Aedes albopictus	F
54614851	2020-07-27	2916874	petra0	CC-BY-NC	https://www.inaturalist.org/observations/54614851	45.8944	16.1932	FALSE	Croatia	Zagrebaƒçka	Sveti Ivan Zelina	Culicidae
54823911	2020-07-30	2916874	petra0	CC-BY-NC	https://www.inaturalist.org/observations/54823911	45.8944	16.1933	FALSE	Croatia	Zagrebaƒçka	Sveti Ivan Zelina	Aedes japonicus	F
55017859	2020-08-01	2853512	opeterka		https://www.inaturalist.org/observations/55017859	43.3125	16.4385	FALSE	Croatia	Splitsko-Dalmatinska	Milna	Culicidae
57250656	2020-08-22	3123221	nelabartonickova	CC-BY-NC	https://www.inaturalist.org/observations/57250656	43.1894	17.1575	FALSE	Croatia	Splitsko-Dalmatinska	Podgora	Aedes albopictus	F
60193159	2020-09-20	992441	pzf		https://www.inaturalist.org/observations/60193159	45.8266	16.0165	FALSE	Croatia	Grad Zagreb	Zagreb	Aedes albopictus	F
61231108	2020-09-22	2640872	olymax	CC-BY-NC	https://www.inaturalist.org/observations/61231108	44.8829	15.6184	FALSE	Croatia	Licko-Senjska	Plitviƒçka Jezera	Culicidae
61764398	2020-10-05	3705187	mimo031	CC-BY-NC	https://www.inaturalist.org/observations/61764398	45.7629	18.1564	FALSE	Croatia	Osjecko-Baranjska	Donji Miholjac	Culicidae
62805547	2020-10-17	992441	pzf		https://www.inaturalist.org/observations/62805547	44.2472	15.2091	FALSE	Croatia	Zadarska	Nin	Culicidae
63244222	2020-10-22	992441	pzf		https://www.inaturalist.org/observations/63244222	45.8117	15.9984	FALSE	Croatia	Grad Zagreb	Zagreb	Culicidae
66339145	2020-07-30	2916874	petra0	CC-BY-NC	https://www.inaturalist.org/observations/66339145	45.8943	16.1934	FALSE	Croatia	Zagrebaƒçka	Sveti Ivan Zelina	Aedes japonicus	F
71066431	2021-03-12	2916874	petra0	CC-BY-NC	https://www.inaturalist.org/observations/71066431	45.8942	16.1935	FALSE	Croatia	Zagrebaƒçka	Sveti Ivan Zelina	Culicidae
79977738	2021-05-23	1871134	jednolist	CC-BY-NC	https://www.inaturalist.org/observations/79977738	45.189	13.8558	FALSE	Croatia	Istarska	Sveti Petar u ≈†umi	Culicidae
81015603	2021-05-31	3404945	danijelostovi	CC0	https://www.inaturalist.org/observations/81015603	45.8108	15.8725	FALSE	Croatia	Grad Zagreb	Zagreb	Culicidae
86153100	2021-07-08	4658581	athenasgardener		https://www.inaturalist.org/observations/86153100	45.3156	14.4699	FALSE	Croatia	Primorsko-Goranska	Rijeka	Culicidae
86561755	2021-07-11	728215	albertcardona	CC-BY-NC	https://www.inaturalist.org/observations/86561755	43.1319	16.6406	TRUE	Croatia	Splitsko-Dalmatinska	Jelsa	Culicidae
87405423	2021-07-17	728215	albertcardona	CC-BY-NC	https://www.inaturalist.org/observations/87405423	43.0708	16.6344	TRUE	Croatia	Splitsko-Dalmatinska	Jelsa	Aedes albopictus	F
87444454	2021-07-17	728215	albertcardona	CC-BY-NC	https://www.inaturalist.org/observations/87444454	43.0877	16.7974	TRUE	Croatia	Splitsko-Dalmatinska	Jelsa	Culicidae
87760347	2021-07-19	66366	ribabo	CC-BY-NC	https://www.inaturalist.org/observations/87760347	45.5272	15.5939	FALSE	Croatia	Karlovacka	Karlovac	Culicidae
88306510	2021-06-28	4205066	synaptin	CC-BY-NC	https://www.inaturalist.org/observations/88306510	43.1256	16.7121	FALSE	Croatia	Splitsko-Dalmatinska	Jelsa	Culicidae
90658979	2021-08-10	4845016	kevin_hoppert		https://www.inaturalist.org/observations/90658979	43.5065	16.3195	FALSE	Croatia	Splitsko-Dalmatinska	Trogir	suspected Aedes albopictus	F
90674942	2021-08-10	3060247	mue-wie	CC-BY-NC	https://www.inaturalist.org/observations/90674942	44.8185	14.3531	FALSE	Croatia	Primorsko-Goranska	Cres	Aedes albopictus	M
91166449	2021-08-14	3404945	danijelostovi	CC0	https://www.inaturalist.org/observations/91166449	45.8096	15.8739	FALSE	Croatia	Grad Zagreb	Zagreb	Culicidae
91638977	2021-08-18	2916874	petra0	CC-BY-NC	https://www.inaturalist.org/observations/91638977	45.8942	16.1936	FALSE	Croatia	Zagrebaƒçka	Sveti Ivan Zelina	Culicidae
91821106	2021-08-18	3123221	nelabartonickova	CC-BY-NC	https://www.inaturalist.org/observations/91821106	43.1893	17.1574	FALSE	Croatia	Splitsko-Dalmatinska	Podgora	Aedes albopictus	F
91978859	2021-08-21	2916874	petra0	CC-BY-NC	https://www.inaturalist.org/observations/91978859	45.8942	16.1935	FALSE	Croatia	Zagrebaƒçka	Sveti Ivan Zelina	Culicidae
92841943	2021-08-26	4755604	xeniorn	CC-BY	https://www.inaturalist.org/observations/92841943	45.2205	14.6269	FALSE	Croatia	Primorsko-Goranska	Crikvenica	Aedes albopictus	F
92905312	2021-08-29	728215	albertcardona	CC-BY-NC	https://www.inaturalist.org/observations/92905312	43.0361	16.7494	TRUE	Croatia	Splitsko-Dalmatinska	Jelsa	Culicidae
93150105	2021-08-31	419580	paul_luap	CC0	https://www.inaturalist.org/observations/93150105	45.8191	15.9081	FALSE	Croatia	Grad Zagreb	Zagreb	Aedes albopictus	F
93278958	2021-09-01	2916874	petra0	CC-BY-NC	https://www.inaturalist.org/observations/93278958	45.8944	16.1932	FALSE	Croatia	Zagrebaƒçka	Sveti Ivan Zelina	Aedes albopictus	F
93881458	2021-07-04	1092977	ivan_humljani	CC0	https://www.inaturalist.org/observations/93881458	45.5818	17.8122	FALSE	Croatia	Viroviticko-Podravska	ƒåaƒçinci	Culicidae
94319799	2019-06-05	4738061	arkantor	CC-BY-NC-SA	https://www.inaturalist.org/observations/94319799	44.1194	15.2314	FALSE	Croatia	Zadarska	Zadar	Culicidae
95376112	2021-09-19	4658581	athenasgardener		https://www.inaturalist.org/observations/95376112	45.3156	14.4699	FALSE	Croatia	Primorsko-Goranska	Rijeka	Aedes albopictus	F
106313848	2021-09-06	3319736	elmanuel		https://www.inaturalist.org/observations/106313848	45.2375	13.6054	FALSE	Croatia	Istarska	Poreƒç	suspected Aedes albopictus	F
116659284	2022-05-12	1834103	gizz55		https://www.inaturalist.org/observations/116659284	44.8556	13.8318	FALSE	Croatia	Istarska	Pula	Culicidae
117533414	2014-08-13	5691431	marinolinic	CC-BY-NC	https://www.inaturalist.org/observations/117533414	44.0128	15.2718	FALSE	Croatia	Zadarska	Pa≈°man	Culicidae
117664784	2014-03-16	5691431	marinolinic	CC-BY-NC	https://www.inaturalist.org/observations/117664784	45.3499	14.4208	FALSE	Croatia	Primorsko-Goranska	Rijeka	Culicidae
117717030	2014-08-15	5691431	marinolinic	CC-BY-NC	https://www.inaturalist.org/observations/117717030	44.0128	15.2718	FALSE	Croatia	Zadarska	Pa≈°man	Culicidae
118534074	2022-05-11	1017310	johannes_s	CC-BY	https://www.inaturalist.org/observations/118534074	44.8502	13.8322	FALSE	Croatia	Istarska	Pula	Culicidae
120324420	2022-06-04	4755604	xeniorn	CC-BY	https://www.inaturalist.org/observations/120324420	45.6242	16.7292	FALSE	Croatia	Bjelovarska-Bilogorska	Berek	Culicidae
120324433	2022-06-04	4755604	xeniorn	CC-BY	https://www.inaturalist.org/observations/120324433	45.5694	16.2236	FALSE	Croatia	Sisacko-Moslavacka	Lekenik	Culicidae
120324482	2022-06-04	4755604	xeniorn	CC-BY	https://www.inaturalist.org/observations/120324482	45.5654	16.1851	FALSE	Croatia	Sisacko-Moslavacka	Lekenik	Culicidae
121090424	2014-08-06	5691431	marinolinic	CC-BY-NC	https://www.inaturalist.org/observations/121090424	44.013	15.2716	FALSE	Croatia	Zadarska	Pa≈°man	Culicidae
121639029	2014-06-22	5691431	marinolinic	CC-BY-NC	https://www.inaturalist.org/observations/121639029	45.3241	14.4809	FALSE	Croatia	Primorsko-Goranska	Rijeka	Culicidae
122109366	2022-06-15	5691431	marinolinic	CC-BY-NC	https://www.inaturalist.org/observations/122109366	45.3516	14.4045	FALSE	Croatia	Primorsko-Goranska	Rijeka	Aedes albopictus	F
123257272	2022-06-12	1417603	sebcato	CC-BY-NC	https://www.inaturalist.org/observations/123257272	45.8312	16.0228	FALSE	Croatia	Grad Zagreb	Zagreb	Culicidae
123288343	2022-06-12	1417603	sebcato	CC-BY-NC	https://www.inaturalist.org/observations/123288343	45.691	15.7397	FALSE	Croatia	Zagrebaƒçka	Klinƒça Sela	Aedes albopictus	F
124313598	2022-06-19	5691431	marinolinic	CC-BY-NC	https://www.inaturalist.org/observations/124313598	45.363	14.4051	FALSE	Croatia	Primorsko-Goranska	Rijeka	Culicidae
124363758	2021-10-03	1092977	ivan_humljani	CC0	https://www.inaturalist.org/observations/124363758	45.5818	17.8122	FALSE	Croatia	Viroviticko-Podravska	ƒåaƒçinci	Culicidae
125600989	2022-07-08	4755604	xeniorn	CC-BY	https://www.inaturalist.org/observations/125600989	45.2247	14.6311	FALSE	Croatia	Primorsko-Goranska	Crikvenica	Aedes albopictus	M
125600991	2022-07-08	4755604	xeniorn	CC-BY	https://www.inaturalist.org/observations/125600991	45.2247	14.6311	FALSE	Croatia	Primorsko-Goranska	Crikvenica	Aedes albopictus	F
126196445	2022-07-14	5281531	scarletmyzomela		https://www.inaturalist.org/observations/126196445	43.1779	16.6131	FALSE	Croatia	Splitsko-Dalmatinska	Stari Grad	Culicidae
126675397	2022-07-17	4658581	athenasgardener		https://www.inaturalist.org/observations/126675397	45.3155	14.4698	FALSE	Croatia	Primorsko-Goranska	Rijeka	Aedes albopictus	F
127189038	2022-07-20	1008197	antonjo	CC-BY-NC	https://www.inaturalist.org/observations/127189038	43.5208	16.4348	FALSE	Croatia	Splitsko-Dalmatinska	Split	Aedes albopictus	F
127814760	2022-07-25	5787019	zeljkagrabner	CC-BY-NC	https://www.inaturalist.org/observations/127814760	45.7836	16.0576	FALSE	Croatia	Grad Zagreb	Zagreb	Aedes albopictus	F
128608602	2022-07-30	5711075	cuepet	CC-BY-NC	https://www.inaturalist.org/observations/128608602	45.2127	14.6315	FALSE	Croatia	Primorsko-Goranska	Crikvenica	Aedes albopictus	F
129828350	2022-08-07	2805463	petermaessen	CC-BY-NC	https://www.inaturalist.org/observations/129828350	45.8101	15.9777	FALSE	Croatia	Grad Zagreb	Zagreb	Aedes albopictus	F
130097150	2022-08-09	2916874	petra0	CC-BY-NC	https://www.inaturalist.org/observations/130097150	45.8943	16.1934	FALSE	Croatia	Zagrebaƒçka	Sveti Ivan Zelina	Aedes albopictus	F
132383392	2009-05-28	4020155	xespok	CC-BY-NC	https://www.inaturalist.org/observations/132383392	43.3852	16.5425	FALSE	Croatia	Splitsko-Dalmatinska	Supetar	Culicidae
132383413	2011-05-24	4020155	xespok	CC-BY-NC	https://www.inaturalist.org/observations/132383413	43.3852	16.5425	FALSE	Croatia	Splitsko-Dalmatinska	Supetar	Culicidae
133375990	2022-09-02	3882781	thomas_lenschow		https://www.inaturalist.org/observations/133375990	45.4336	13.6524	FALSE	Croatia	Istarska	Buje	Aedes albopictus	M
133811314	2022-09-05	6095518	fudlinger		https://www.inaturalist.org/observations/133811314	45.0156	14.6292	FALSE	Croatia	Primorsko-Goranska	Punat	Aedes albopictus	F
133942733	2022-08-29	4755604	xeniorn	CC-BY	https://www.inaturalist.org/observations/133942733	45.8202	15.9573	FALSE	Croatia	Grad Zagreb	Zagreb	Aedes albopictus	F
134604512	2022-09-08	4755604	xeniorn	CC-BY	https://www.inaturalist.org/observations/134604512	42.5829	18.2084	FALSE	Croatia	Dubrovacko-Neretvanska	Konavle	Culicidae
134889266	2022-09-13	4755604	xeniorn	CC-BY	https://www.inaturalist.org/observations/134889266	42.5759	18.2196	FALSE	Croatia	Dubrovacko-Neretvanska	Konavle	Culicidae
134889285	2022-09-13	4755604	xeniorn	CC-BY	https://www.inaturalist.org/observations/134889285	42.5759	18.2196	FALSE	Croatia	Dubrovacko-Neretvanska	Konavle	Culicidae
134889407	2022-09-13	4755604	xeniorn	CC-BY	https://www.inaturalist.org/observations/134889407	42.5759	18.2196	FALSE	Croatia	Dubrovacko-Neretvanska	Konavle	Culicidae
137143402	2022-10-01	6123863	teor1d		https://www.inaturalist.org/observations/137143402	45.3283	17.6675	FALSE	Croatia	Po≈æe≈°ko-Slavonska	Po≈æega	Aedes albopictus	F
138364849	2022-10-10	2457002	gurucumi	CC-BY	https://www.inaturalist.org/observations/138364849	43.7755	15.6287	FALSE	Croatia	≈†ibensko-Kninska	Tisno	Culicidae
139305241	2022-10-18	1008197	antonjo	CC-BY-NC	https://www.inaturalist.org/observations/139305241	43.533	16.4776	FALSE	Croatia	Splitsko-Dalmatinska	Solin	Culicidae
140343770	2022-09-09	1050572	marija_kovacevic		https://www.inaturalist.org/observations/140343770	45.2513	17.7578	FALSE	Croatia	Po≈æe≈°ko-Slavonska	Pleternica	Aedes albopictus	F
141075498	2022-11-04	5691431	marinolinic	CC-BY-NC	https://www.inaturalist.org/observations/141075498	45.3516	14.4045	FALSE	Croatia	Primorsko-Goranska	Rijeka	Culicidae
141209949	2022-08-22	5691431	marinolinic	CC-BY-NC	https://www.inaturalist.org/observations/141209949	45.3516	14.4045	FALSE	Croatia	Primorsko-Goranska	Rijeka	Aedes albopictus	F
141209950	2022-10-22	5691431	marinolinic	CC-BY-NC	https://www.inaturalist.org/observations/141209950	45.3516	14.4045	FALSE	Croatia	Primorsko-Goranska	Rijeka	Culicidae
141376249	2022-11-07	3432177	croatianiguana	CC-BY-NC	https://www.inaturalist.org/observations/141376249	45.0224	14.5714	FALSE	Croatia	Primorsko-Goranska	Krk	Aedes albopictus	F
142546550	2022-11-21	3432177	croatianiguana	CC-BY-NC	https://www.inaturalist.org/observations/142546550	45.0225	14.5718	FALSE	Croatia	Primorsko-Goranska	Krk	Culicidae
143987754	2022-12-01	1050572	marija_kovacevic		https://www.inaturalist.org/observations/143987754	45.4616	17.5658	FALSE	Croatia	Po≈æe≈°ko-Slavonska	Velika	Culicidae
146032965	2023-01-04	691225	oliverdrescher		https://www.inaturalist.org/observations/146032965	44.1127	15.2295	FALSE	Croatia	Zadarska	Zadar	Culicidae
149242559	2023-02-20	1916626	malenami		https://www.inaturalist.org/observations/149242559	43.9146	15.5071	FALSE	Croatia	Zadarska	Pako≈°tane	Culicidae
150328435	2023-03-05	2916874	petra0	CC-BY-NC	https://www.inaturalist.org/observations/150328435	45.8943	16.1935	FALSE	Croatia	Zagrebaƒçka	Sveti Ivan Zelina	Aedes albopictus	F
152964169	2023-03-12	5455928	ajvi	CC-BY-NC	https://www.inaturalist.org/observations/152964169	45.6372	16.4314	FALSE	Croatia	Zagrebaƒçka	Kri≈æ	Culicidae
157284249	2023-04-02	6361727	thepapilio	CC-BY-NC	https://www.inaturalist.org/observations/157284249	45.9612	16.2235	FALSE	Croatia	Zagrebaƒçka	Sveti Ivan Zelina	Culicidae
157738639	2023-04-29	6617791	draogn	CC-BY-NC	https://www.inaturalist.org/observations/157738639	45.5234	17.9765	FALSE	Croatia	Osjecko-Baranjska	Feriƒçanci	Culicidae
158035968	2023-04-30	1050572	marija_kovacevic		https://www.inaturalist.org/observations/158035968	45.235	17.7515	FALSE	Croatia	Po≈æe≈°ko-Slavonska	Pleternica	Culicidae
159919729	2023-05-05	1070144	moseranna	CC-BY-NC	https://www.inaturalist.org/observations/159919729	44.8504	13.8316	FALSE	Croatia	Istarska	Pula	Culicidae
163570875	2023-05-24	3872767	leoiglesias	CC-BY-NC	https://www.inaturalist.org/observations/163570875	45.5793	18.6613	FALSE	Croatia	Osjecko-Baranjska	Osijek	Culicidae
164386347	2023-05-29	2329825	fuersttony	CC-BY-NC	https://www.inaturalist.org/observations/164386347	44.8533	13.8353	FALSE	Croatia	Istarska	Pula	Aedes albopictus	F
165447394	2023-06-03	1008197	antonjo	CC-BY-NC	https://www.inaturalist.org/observations/165447394	43.5354	16.4819	FALSE	Croatia	Splitsko-Dalmatinska	Solin	Culicidae
166024056	2023-06-06	6801949	gih223	CC-BY-NC	https://www.inaturalist.org/observations/166024056	45.2887	18.8057	FALSE	Croatia	Vukovarsko-Srijemska	Vinkovci	Culicidae
166126743	2023-06-07	3872767	leoiglesias	CC-BY-NC	https://www.inaturalist.org/observations/166126743	45.5508	18.6654	FALSE	Croatia	Osjecko-Baranjska	Osijek	Culicidae
166428411	2023-06-08	6522664	frano1		https://www.inaturalist.org/observations/166428411	45.3523	17.7669	FALSE	Croatia	Po≈æe≈°ko-Slavonska	Jak≈°iƒá	Culicidae
167701215	2023-06-16	1050572	marija_kovacevic		https://www.inaturalist.org/observations/167701215	45.404	17.6691	FALSE	Croatia	Po≈æe≈°ko-Slavonska	Po≈æega	Culicidae
168357625	2023-06-19	6841577	simakrt	CC-BY-NC	https://www.inaturalist.org/observations/168357625	44.7637	14.7628	FALSE	Croatia	Primorsko-Goranska	Lopar/Supetarska Draga	Culicidae
169236579	2023-06-19	5876528	kamen66		https://www.inaturalist.org/observations/169236579	46.1639	16.8335	FALSE	Croatia	Koprivniƒçko-Kri≈æevaƒçka	Koprivnica	Culicidae
169957785	2023-06-28	1132482	niklasw	CC0	https://www.inaturalist.org/observations/169957785	44.1857	15.5415	FALSE	Croatia	Zadarska	Novigrad	Aedes albopictus	F
172169963	2023-07-10	4712973	jauker70	CC-BY-NC	https://www.inaturalist.org/observations/172169963	45.0576	13.6774	FALSE	Croatia	Istarska	Rovinj	Aedes albopictus	F
173751165	2023-07-19	4920301	vincinek	CC-BY-NC	https://www.inaturalist.org/observations/173751165	45.4426	13.5311	FALSE	Croatia	Istarska	Umag	Culicidae
175005067	2023-06-19	6124018	janad1b		https://www.inaturalist.org/observations/175005067	45.342	17.6785	FALSE	Croatia	Po≈æe≈°ko-Slavonska	Po≈æega	Culicidae
177157251	2023-07-31	3698573	gaetanjouvenez	CC-BY-NC	https://www.inaturalist.org/observations/177157251	45.3379	16.0843	FALSE	Croatia	Sisacko-Moslavacka	Glina	Culicidae
177983183	2023-08-02	2767042	andreabenocci	CC-BY-NC	https://www.inaturalist.org/observations/177983183	45.4673	13.5715	FALSE	Croatia	Istarska	Umag	Culicidae
178581272	2023-08-15	728215	albertcardona	CC-BY	https://www.inaturalist.org/observations/178581272	43.1789	16.7067	TRUE	Croatia	Splitsko-Dalmatinska	Jelsa	Aedes albopictus	F
179153549	2023-08-17	7127350	hatschu	CC-BY-NC	https://www.inaturalist.org/observations/179153549	43.7335	16.6783	FALSE	Croatia	Splitsko-Dalmatinska	Sinj	Culicidae
179300750	2023-08-20	5581442	florianro	CC-BY-NC	https://www.inaturalist.org/observations/179300750	45.1235	14.5263	FALSE	Croatia	Primorsko-Goranska	Malinska-Duba≈°nica	Aedes albopictus	F
180315265	2023-08-25	4362000	chrisls	CC-BY-NC	https://www.inaturalist.org/observations/180315265	43.4138	16.7301	FALSE	Croatia	Splitsko-Dalmatinska	Omi≈°	Aedes albopictus	F
182072424	2023-08-01	1417603	sebcato	CC-BY-NC	https://www.inaturalist.org/observations/182072424	44.3323	15.5262	FALSE	Croatia	Zadarska	Starigrad	Culicidae
182241271	2023-08-07	4755604	xeniorn	CC-BY	https://www.inaturalist.org/observations/182241271	45.2249	14.6312	FALSE	Croatia	Primorsko-Goranska	Crikvenica	Aedes albopictus	F
182241276	2023-08-07	4755604	xeniorn	CC-BY	https://www.inaturalist.org/observations/182241276	45.2249	14.6312	FALSE	Croatia	Primorsko-Goranska	Crikvenica	Aedes albopictus	F
182241277	2023-08-07	4755604	xeniorn	CC-BY	https://www.inaturalist.org/observations/182241277	45.2249	14.6312	FALSE	Croatia	Primorsko-Goranska	Crikvenica	Aedes albopictus	F
182241327	2023-08-07	4755604	xeniorn	CC-BY	https://www.inaturalist.org/observations/182241327	45.2249	14.6312	FALSE	Croatia	Primorsko-Goranska	Crikvenica	Aedes albopictus	F
182611478	2023-09-04	5096851	max977		https://www.inaturalist.org/observations/182611478	45.0772	13.645	FALSE	Croatia	Istarska	Rovinj	Aedes albopictus	F
182762639	2023-09-10	1008197	antonjo	CC-BY-NC	https://www.inaturalist.org/observations/182762639	43.5762	16.5522	FALSE	Croatia	Splitsko-Dalmatinska	Klis	Aedes albopictus	F
183818059	2023-09-18	2500761	alexcm	CC-BY-NC	https://www.inaturalist.org/observations/183818059	44.9684	14.7652	FALSE	Croatia	Primorsko-Goranska	Ba≈°ka	Aedes albopictus	F
184098200	2023-09-20	6853444	jure10		https://www.inaturalist.org/observations/184098200	45.1336	14.5274	FALSE	Croatia	Primorsko-Goranska	Malinska-Duba≈°nica	Culicidae
184989127	2023-09-26	1050572	marija_kovacevic		https://www.inaturalist.org/observations/184989127	45.323	17.7763	FALSE	Croatia	Po≈æe≈°ko-Slavonska	Pleternica	Aedes albopictus	F
185340051	2023-09-28	5691431	marinolinic	CC-BY	https://www.inaturalist.org/observations/185340051	44.8691	13.8505	FALSE	Croatia	Istarska	Pula	Aedes albopictus	M
185763895	2023-09-26	4099043	niko_mandl		https://www.inaturalist.org/observations/185763895	43.864	15.5684	FALSE	Croatia	≈†ibensko-Kninska	Murter	suspected Aedes albopictus	F
185780853	2023-10-01	1427891	juke-saps	CC-BY-NC	https://www.inaturalist.org/observations/185780853	45.2659	15.2239	FALSE	Croatia	Karlovacka	Ogulin	Aedes albopictus	F
185787654	2023-09-27	4099043	niko_mandl		https://www.inaturalist.org/observations/185787654	43.8373	15.8372	FALSE	Croatia	≈†ibensko-Kninska	Skradin	Culicidae
192111948	2023-11-25	6240360	vesna15		https://www.inaturalist.org/observations/192111948	45.1994	18.0643	FALSE	Croatia	Brodsko-Posavska	Unknown_1	Culicidae
201392803	2023-08-22	7845932	wouterdebruyn	CC-BY-NC	https://www.inaturalist.org/observations/201392803	45.1526	14.7191	FALSE	Croatia	Primorsko-Goranska	Crikvenica	Aedes albopictus	F
212247387	2023-06-09	2916874	petra0	CC-BY-NC	https://www.inaturalist.org/observations/212247387	45.8877	16.1926	FALSE	Croatia	Zagrebaƒçka	Sveti Ivan Zelina	Culicidae
20883084	2019-03-02	1241807	alexmv	CC-BY-NC	https://www.inaturalist.org/observations/20883084	35.0503	33.974	FALSE	Cyprus	Famagusta		Culicidae
25986005	2019-05-29	704788	toutterrain		https://www.inaturalist.org/observations/25986005	34.8231	32.8323	FALSE	Cyprus	Limassol		Aedes albopictus	F
32860678	2019-09-17	2060929	sysa	CC-BY-NC	https://www.inaturalist.org/observations/32860678	34.8192	33.5986	FALSE	Cyprus	Larnaca		Culicidae
120152325	2022-06-04	1798153	akirschel	CC-BY-NC	https://www.inaturalist.org/observations/120152325	34.9518	32.8437	FALSE	Cyprus	Nicosia		Culicidae
137908616	2022-09-13	1035624	reflectitur_photons	CC-BY-NC	https://www.inaturalist.org/observations/137908616	35.1624	33.3718	FALSE	Cyprus	Nicosia		Culicidae
143510529	2022-11-30	756342	thethreemosquiteers		https://www.inaturalist.org/observations/143510529	34.8417	33.2462	FALSE	Cyprus	Larnaca		Culicidae
143659163	2022-12-04	756342	thethreemosquiteers		https://www.inaturalist.org/observations/143659163	34.7069	33.0465	FALSE	Cyprus	Limassol		suspected Aedes albopictus	F
143659215	2022-11-26	756342	thethreemosquiteers		https://www.inaturalist.org/observations/143659215	34.707	33.0465	FALSE	Cyprus	Limassol		Culicidae
147108826	2023-01-16	3154029	denis190	CC-BY	https://www.inaturalist.org/observations/147108826	34.7788	33.1103	TRUE	Cyprus	Limassol		Culicidae
160983069	2023-05-11	1035624	reflectitur_photons	CC-BY-NC	https://www.inaturalist.org/observations/160983069	35.1623	33.3717	FALSE	Cyprus	Nicosia		Culicidae
161691038	2023-05-14	1035624	reflectitur_photons	CC-BY-NC	https://www.inaturalist.org/observations/161691038	35.1623	33.3716	FALSE	Cyprus	Nicosia		Culicidae
162095785	2023-05-17	2439139	pangeo	CC-BY-NC	https://www.inaturalist.org/observations/162095785	34.957	32.4224	FALSE	Cyprus	Paphos		Culicidae
168364033	2023-06-18	4474059	lois_rancilhac	CC-BY-NC	https://www.inaturalist.org/observations/168364033	35.1561	33.4006	FALSE	Cyprus	Nicosia		Culicidae
171033654	2023-07-04	4057278	koulami	CC-BY-NC	https://www.inaturalist.org/observations/171033654	34.9482	32.9506	FALSE	Cyprus	Limassol		Culicidae
173775951	2023-06-30	1035624	reflectitur_photons	CC-BY-NC	https://www.inaturalist.org/observations/173775951	35.1624	33.3705	FALSE	Cyprus	Nicosia		Culicidae
183098291	2023-09-08	1035624	reflectitur_photons	CC-BY-NC	https://www.inaturalist.org/observations/183098291	35.1622	33.3721	FALSE	Cyprus	Nicosia		Culicidae
186678896	2023-07-23	4204101	naturalist54784		https://www.inaturalist.org/observations/186678896	34.9478	32.8435	FALSE	Cyprus	Nicosia		suspected Aedes albopictus	F
188229938	2023-10-19	4920560	mariabluegreen		https://www.inaturalist.org/observations/188229938	34.6815	33.0235	FALSE	Cyprus	Limassol		suspected Aedes albopictus	F
190046447	2023-11-04	1035624	reflectitur_photons	CC-BY-NC	https://www.inaturalist.org/observations/190046447	35.1623	33.3716	FALSE	Cyprus	Nicosia		Culicidae
193104544	2023-12-05	3154029	denis190	CC-BY	https://www.inaturalist.org/observations/193104544	34.711	33.1613	TRUE	Cyprus	Limassol		Culicidae
196674041	2023-12-20	1035624	reflectitur_photons	CC-BY-NC	https://www.inaturalist.org/observations/196674041	35.1627	33.3705	FALSE	Cyprus	Nicosia		Culicidae
199458520	2023-10-25	4057278	koulami	CC-BY-NC	https://www.inaturalist.org/observations/199458520	34.6892	32.9644	FALSE	Cyprus	Limassol		suspected Aedes albopictus	F
199458558	2023-10-26	4057278	koulami	CC-BY-NC	https://www.inaturalist.org/observations/199458558	34.6972	33.03	FALSE	Cyprus	Limassol		suspected Aedes albopictus	F
11755873	2018-04-29	820222	blanicka	CC-BY-NC	https://www.inaturalist.org/observations/11755873	50.1309	14.5463	FALSE	Czechia	Prague	Praha 18	Culicidae
11769371	2018-04-29	844746	lea15		https://www.inaturalist.org/observations/11769371	50.1309	14.5463	FALSE	Czechia	Prague	Praha 18	Culicidae
12683438	2018-05-21	929586	radovan		https://www.inaturalist.org/observations/12683438	49.1841	16.5896	FALSE	Czechia	Jihomoravsk√Ω	Brno	Culicidae
15687769		399862	pan_psax	CC-BY-SA	https://www.inaturalist.org/observations/15687769	49.6859	14.2083	FALSE	Czechia	St≈ôedoƒçesk√Ω	P≈ô√≠bram	Culicidae
24447094	2018-07-16	1620265	evamana_kv		https://www.inaturalist.org/observations/24447094	50.2203	12.8687	TRUE	Czechia	Karlovarsk√Ω	Karlovy Vary	Culicidae
25447310	2019-05-20	1199057	romanvrbicek	CC-BY-NC	https://www.inaturalist.org/observations/25447310	49.2345	17.3594	FALSE	Czechia	Zl√≠nsk√Ω	Kromƒõ≈ô√≠≈æ	Culicidae
26570546	2019-06-07	1586492	koccenka	CC-BY-NC	https://www.inaturalist.org/observations/26570546	50.356	14.3506	FALSE	Czechia	√östeck√Ω	Litomƒõ≈ôice	Culicidae
26607619	2019-06-08	1818385	oldrichtomasek		https://www.inaturalist.org/observations/26607619	49.035	14.8072	FALSE	Czechia	Jihoƒçesk√Ω	Jind≈ôich≈Øv Hradec	Culicidae
26817205	2019-06-11	1719032	thekakarinka	CC0	https://www.inaturalist.org/observations/26817205	49.3874	15.6072	FALSE	Czechia	Kraj Vysoƒçina	Jihlava	Culicidae
26927135	2019-06-13	1719032	thekakarinka	CC0	https://www.inaturalist.org/observations/26927135	49.2707	15.4662	TRUE	Czechia	Kraj Vysoƒçina	Jihlava	Culicidae
27013705	2019-06-15	1586492	koccenka	CC-BY-NC	https://www.inaturalist.org/observations/27013705	50.3562	14.3505	FALSE	Czechia	√östeck√Ω	Litomƒõ≈ôice	Culicidae
27172822	2019-06-11	1506635	martinvas	CC-BY-NC	https://www.inaturalist.org/observations/27172822	49.2957	17.0123	FALSE	Czechia	Jihomoravsk√Ω	Vy≈°kov	Culicidae
27172824	2019-06-12	1506635	martinvas	CC-BY-NC	https://www.inaturalist.org/observations/27172824	49.2957	17.0123	FALSE	Czechia	Jihomoravsk√Ω	Vy≈°kov	Culicidae
27911072	2019-06-28	1807156	daczison	CC-BY	https://www.inaturalist.org/observations/27911072	49.9225	14.1834	FALSE	Czechia	St≈ôedoƒçesk√Ω	Beroun	Culicidae
28196422	2019-07-03	1199057	romanvrbicek	CC-BY-NC	https://www.inaturalist.org/observations/28196422	49.2344	17.3593	FALSE	Czechia	Zl√≠nsk√Ω	Kromƒõ≈ô√≠≈æ	Culicidae
28348584	2019-07-07	1754364	kanyapi		https://www.inaturalist.org/observations/28348584	50.2551	14.5045	FALSE	Czechia	St≈ôedoƒçesk√Ω	Mƒõln√≠k	Culicidae
28785899	2019-07-14	1579158	mephi	CC-BY-NC	https://www.inaturalist.org/observations/28785899	50.0203	14.4867	FALSE	Czechia	Prague	Praha 4	Culicidae
30182565	2019-08-03	1807156	daczison	CC-BY	https://www.inaturalist.org/observations/30182565	49.7075	15.1997	FALSE	Czechia	Kraj Vysoƒçina	Havl√≠ƒçk≈Øv Brod	Culicidae
31431222	2019-08-24	1586492	koccenka	CC-BY-NC	https://www.inaturalist.org/observations/31431222	50.3561	14.3507	FALSE	Czechia	√östeck√Ω	Litomƒõ≈ôice	Culicidae
31838491	2019-08-31	1684612	jiantonnvotpka		https://www.inaturalist.org/observations/31838491	50.1424	14.3881	FALSE	Czechia	St≈ôedoƒçesk√Ω	Praha - z√°pad	Culicidae
33023144	2019-09-04	1768882	german_silvaticus	CC-BY-NC	https://www.inaturalist.org/observations/33023144	50.0745	14.5019	FALSE	Czechia	Prague	Praha 10	Culicidae
33023145	2019-09-04	1768882	german_silvaticus	CC-BY-NC	https://www.inaturalist.org/observations/33023145	50.0743	14.501	FALSE	Czechia	Prague	Praha 10	Culicidae
33023146	2019-09-04	1768882	german_silvaticus	CC-BY-NC	https://www.inaturalist.org/observations/33023146	50.0743	14.501	FALSE	Czechia	Prague	Praha 10	Culicidae
33889319	2019-10-05	2224453	llaschober	CC-BY-NC	https://www.inaturalist.org/observations/33889319	49.7121	17.9604	FALSE	Czechia	Moravskoslezsk√Ω	Nov√Ω Jiƒç√≠n	Culicidae
34776753	2019-10-21	2224453	llaschober	CC-BY-NC	https://www.inaturalist.org/observations/34776753	50.0408	14.3279	FALSE	Czechia	Prague	Praha 13	Culicidae
34913563	2019-10-26	1794233	bogsuckers	CC0	https://www.inaturalist.org/observations/34913563	50.0133	14.5169	FALSE	Czechia	Prague	Praha 11	Culicidae
35193764	2019-11-02	944895	arhus		https://www.inaturalist.org/observations/35193764	50.0276	14.5043	FALSE	Czechia	Prague	Praha 11	Culicidae
35737006	2019-11-16	1586492	koccenka	CC-BY-NC	https://www.inaturalist.org/observations/35737006	50.3561	14.3505	FALSE	Czechia	√östeck√Ω	Litomƒõ≈ôice	Culicidae
38486633	2020-01-26	1506635	martinvas	CC-BY-NC	https://www.inaturalist.org/observations/38486633	49.3055	17.0946	FALSE	Czechia	Jihomoravsk√Ω	Vy≈°kov	Culicidae
39079444	2020-02-23	1586492	koccenka	CC-BY-NC	https://www.inaturalist.org/observations/39079444	50.3562	14.3504	FALSE	Czechia	√östeck√Ω	Litomƒõ≈ôice	Culicidae
41618830	2020-04-07	1680910	kubasb	CC-BY-NC	https://www.inaturalist.org/observations/41618830	49.7528	14.2068	FALSE	Czechia	St≈ôedoƒçesk√Ω	P≈ô√≠bram	Culicidae
42874030	2020-04-18	1599546	katka-faltynkova		https://www.inaturalist.org/observations/42874030	49.9092	14.7415	FALSE	Czechia	St≈ôedoƒçesk√Ω	Praha - v√Ωchod	Culicidae
43457521	2020-04-25	2840300	albandil		https://www.inaturalist.org/observations/43457521	50.0695	14.4833	FALSE	Czechia	Prague	Praha 10	Culicidae
43563422	2020-04-26	2849611	yenik	CC-BY-NC	https://www.inaturalist.org/observations/43563422	50.0526	14.3599	FALSE	Czechia	Prague	Praha 5	Culicidae
44130342	2020-04-28	2832702	blob00		https://www.inaturalist.org/observations/44130342	49.8669	14.2624	FALSE	Czechia	St≈ôedoƒçesk√Ω	Praha - z√°pad	Culicidae
46235807	2020-05-15	394132	helik7	CC-BY-NC	https://www.inaturalist.org/observations/46235807	50.0399	15.7393	FALSE	Czechia	Pardubick√Ω	Pardubice	Culicidae
50783877	2020-06-24	1719032	thekakarinka	CC0	https://www.inaturalist.org/observations/50783877	49.4719	15.509	FALSE	Czechia	Kraj Vysoƒçina	Havl√≠ƒçk≈Øv Brod	Culicidae
51960085	2020-06-30	394132	helik7	CC-BY-NC	https://www.inaturalist.org/observations/51960085	49.5991	17.2173	FALSE	Czechia	Olomouck√Ω	Olomouc	Culicidae
52139115	2020-07-05	394132	helik7	CC-BY-NC	https://www.inaturalist.org/observations/52139115	49.6404	17.3792	FALSE	Czechia	Olomouck√Ω	Olomouc	Culicidae
53245694	2020-07-16	2826079	c0rvusc0rax	CC-BY-NC	https://www.inaturalist.org/observations/53245694	49.1893	16.6211	FALSE	Czechia	Jihomoravsk√Ω	Brno	Culicidae
53739382	2020-07-20	3314723	ingmarcelalferi		https://www.inaturalist.org/observations/53739382	50.0875	14.2176	FALSE	Czechia	St≈ôedoƒçesk√Ω	Praha - z√°pad	Culicidae
54366222	2020-07-26	2838765	jidobk		https://www.inaturalist.org/observations/54366222	48.8932	17.3155	FALSE	Czechia	Jihomoravsk√Ω	Hodon√≠n	Culicidae
54589921	2020-07-28	394132	helik7	CC-BY-NC	https://www.inaturalist.org/observations/54589921	49.5945	17.2142	FALSE	Czechia	Olomouck√Ω	Olomouc	Culicidae
54920467	2020-07-31	394132	helik7	CC-BY-NC	https://www.inaturalist.org/observations/54920467	49.5944	17.214	FALSE	Czechia	Olomouck√Ω	Olomouc	Culicidae
55579227	2020-08-06	1620265	evamana_kv		https://www.inaturalist.org/observations/55579227	50.5662	14.6543	FALSE	Czechia	Libereck√Ω	ƒåesk√° L√≠pa	Culicidae
57100825	2020-08-21	3451941	eloupak	CC-BY-NC	https://www.inaturalist.org/observations/57100825	50.766	15.0658	FALSE	Czechia	Libereck√Ω	Liberec	Culicidae
57124143	2020-08-21	2941864	vojtchslava		https://www.inaturalist.org/observations/57124143	50.7137	15.4417	FALSE	Czechia	Libereck√Ω	Semily	Culicidae
57206688	2020-08-22	394132	helik7	CC-BY-NC	https://www.inaturalist.org/observations/57206688	50.0437	15.7547	FALSE	Czechia	Pardubick√Ω	Pardubice	Culicidae
59105511	2020-09-10	3202945	filipova2710	CC-BY-NC	https://www.inaturalist.org/observations/59105511	50.1958	14.5149	FALSE	Czechia	St≈ôedoƒçesk√Ω	Praha - v√Ωchod	Culicidae
61155968	2020-09-27	394132	helik7	CC-BY-NC	https://www.inaturalist.org/observations/61155968	50.0427	15.7548	FALSE	Czechia	Pardubick√Ω	Pardubice	Culicidae
63312626	2020-10-23	1719032	thekakarinka	CC0	https://www.inaturalist.org/observations/63312626	49.3916	15.5993	FALSE	Czechia	Kraj Vysoƒçina	Jihlava	Culicidae
63331359	2020-10-23	2081646	vlkobecny	CC-BY	https://www.inaturalist.org/observations/63331359	49.7586	14.3421	FALSE	Czechia	St≈ôedoƒçesk√Ω	P≈ô√≠bram	Culicidae
66061114	2020-12-01	2846755	chodec	CC-BY-NC	https://www.inaturalist.org/observations/66061114	49.4525	18.153	FALSE	Czechia	Zl√≠nsk√Ω	Vset√≠n	Culicidae
66373651	2020-11-14	1680910	kubasb	CC-BY-NC	https://www.inaturalist.org/observations/66373651	49.7956	14.2489	FALSE	Czechia	St≈ôedoƒçesk√Ω	P≈ô√≠bram	Culicidae
66771195	2020-12-19	1586492	koccenka	CC-BY-NC	https://www.inaturalist.org/observations/66771195	50.3561	14.3505	FALSE	Czechia	√östeck√Ω	Litomƒõ≈ôice	Culicidae
74403204	2021-04-18	1506635	martinvas	CC-BY-NC	https://www.inaturalist.org/observations/74403204	49.2857	17.0589	FALSE	Czechia	Jihomoravsk√Ω	Vy≈°kov	Culicidae
74662018	2021-04-20	4255739	nikola_duranova		https://www.inaturalist.org/observations/74662018	49.2422	16.5726	FALSE	Czechia	Jihomoravsk√Ω	Brno	Culicidae
76061011	2021-05-01	4276833	filipvelek	CC-BY-NC	https://www.inaturalist.org/observations/76061011	50.5111	14.1506	FALSE	Czechia	√östeck√Ω	Litomƒõ≈ôice	Culicidae
76514659	2021-05-01	1506635	martinvas	CC-BY-NC	https://www.inaturalist.org/observations/76514659	49.3275	17.1872	FALSE	Czechia	Olomouck√Ω	Prostƒõjov	Culicidae
76972064	2021-05-02	4347260	claraadamss	CC-BY-NC	https://www.inaturalist.org/observations/76972064	50.0166	14.434	TRUE	Czechia	Prague	Praha 4	Culicidae
77242113	2021-04-22	4161444	zajacova_lenka		https://www.inaturalist.org/observations/77242113	50.6667	13.5934	FALSE	Czechia	√östeck√Ω	Most	Culicidae
80244770	2021-05-25	3811267	vasanito	CC-BY-NC	https://www.inaturalist.org/observations/80244770	50.0837	14.6602	FALSE	Czechia	Prague	Praha 21	Culicidae
80467281	2021-05-27	3095502	vcabalkova		https://www.inaturalist.org/observations/80467281	50.2111	14.8299	FALSE	Czechia	St≈ôedoƒçesk√Ω	Nymburk	Culicidae
81682919	2021-06-05	4364828	bohdanaa	CC-BY-NC	https://www.inaturalist.org/observations/81682919	50.1151	16.2796	FALSE	Czechia	Kr√°lov√©hradeck√Ω	Rychnov nad Knƒõ≈ænou	Culicidae
83667791	2021-06-19	1586492	koccenka	CC-BY-NC	https://www.inaturalist.org/observations/83667791	50.3562	14.3506	FALSE	Czechia	√östeck√Ω	Litomƒõ≈ôice	Culicidae
83792452	2021-06-20	4577779	margaritinka	CC-BY-NC	https://www.inaturalist.org/observations/83792452	49.1995	16.6964	FALSE	Czechia	Jihomoravsk√Ω	Brno	Culicidae
84067555	2021-06-22	1807156	daczison	CC-BY	https://www.inaturalist.org/observations/84067555	50.088	14.4267	FALSE	Czechia	Prague	Praha 1	Culicidae
84715126	2021-06-27	4167971	kubaz	CC-BY-NC	https://www.inaturalist.org/observations/84715126	50.5895	16.1251	FALSE	Czechia	Kr√°lov√©hradeck√Ω	N√°chod	Culicidae
85893306	2021-07-06	1807156	daczison	CC-BY	https://www.inaturalist.org/observations/85893306	48.9144	17.03	FALSE	Czechia	Jihomoravsk√Ω	Hodon√≠n	Culicidae
88879855	2021-07-28	4577797	bost85	CC-BY-NC	https://www.inaturalist.org/observations/88879855	49.1797	16.6602	FALSE	Czechia	Jihomoravsk√Ω	Brno	Culicidae
89942967	2021-08-04	3014442	vasicekf		https://www.inaturalist.org/observations/89942967	49.5455	18.7398	FALSE	Czechia	Moravskoslezsk√Ω	Fr√Ωdek-M√≠stek	Culicidae
90193708	2021-08-06	3014442	vasicekf		https://www.inaturalist.org/observations/90193708	49.5455	18.7398	FALSE	Czechia	Moravskoslezsk√Ω	Fr√Ωdek-M√≠stek	Culicidae
90193835	2021-08-06	3014442	vasicekf		https://www.inaturalist.org/observations/90193835	49.5455	18.7398	FALSE	Czechia	Moravskoslezsk√Ω	Fr√Ωdek-M√≠stek	Culicidae
90194435	2021-08-06	3014442	vasicekf		https://www.inaturalist.org/observations/90194435	49.5455	18.7398	FALSE	Czechia	Moravskoslezsk√Ω	Fr√Ωdek-M√≠stek	Culicidae
90560754	2021-08-09	3014442	vasicekf		https://www.inaturalist.org/observations/90560754	48.9916	17.7156	FALSE	Czechia	Zl√≠nsk√Ω	Uhersk√© Hradi≈°tƒõ	Culicidae
90634070	2021-08-09	4830194	jakub_sehnal		https://www.inaturalist.org/observations/90634070	48.9053	14.6967	FALSE	Czechia	Jihoƒçesk√Ω	ƒåesk√© Budƒõjovice	Culicidae
90764704	2021-08-04	4830194	jakub_sehnal		https://www.inaturalist.org/observations/90764704	48.9053	14.6967	FALSE	Czechia	Jihoƒçesk√Ω	ƒåesk√© Budƒõjovice	Culicidae
90804470	2021-08-11	4216866	stanislavcikalo	CC-BY-NC	https://www.inaturalist.org/observations/90804470	49.7569	16.6604	FALSE	Czechia	Pardubick√Ω	Svitavy	Culicidae
91091612	2021-08-14	2945203	psima	CC-BY-NC	https://www.inaturalist.org/observations/91091612	50.085	14.66	FALSE	Czechia	Prague	Praha 21	Culicidae
91945224	2021-08-09	4281636	allantire	CC-BY-NC	https://www.inaturalist.org/observations/91945224	49.5672	12.5926	FALSE	Czechia	Plze≈àsk√Ω	Doma≈ælice	Culicidae
91955243	2021-08-21	3014442	vasicekf		https://www.inaturalist.org/observations/91955243	48.9915	17.7158	FALSE	Czechia	Zl√≠nsk√Ω	Uhersk√© Hradi≈°tƒõ	Culicidae
92281086	2021-08-21	2427572	sabutaro	CC-BY-NC	https://www.inaturalist.org/observations/92281086	50.0073	14.3783	FALSE	Czechia	Prague	Praha 5	Culicidae
93455369	2021-09-03	4753703	jakub161		https://www.inaturalist.org/observations/93455369	49.2919	13.759	FALSE	Czechia	Jihoƒçesk√Ω	Strakonice	Culicidae
94409183	2021-09-05	3123221	nelabartonickova	CC-BY-NC	https://www.inaturalist.org/observations/94409183	49.2573	16.6253	FALSE	Czechia	Jihomoravsk√Ω	Brno	Culicidae
94409218	2021-09-04	3123221	nelabartonickova	CC-BY-NC	https://www.inaturalist.org/observations/94409218	49.2573	16.6251	FALSE	Czechia	Jihomoravsk√Ω	Brno	Culicidae
94580170	2021-09-12	4830194	jakub_sehnal		https://www.inaturalist.org/observations/94580170	50.6454	13.8338	FALSE	Czechia	√östeck√Ω	Teplice	Culicidae
95154398	2021-09-17	3048564	lubica2		https://www.inaturalist.org/observations/95154398	49.0513	14.439	FALSE	Czechia	Jihoƒçesk√Ω	ƒåesk√© Budƒõjovice	Culicidae
96153679	2021-09-24	2844974	michal127		https://www.inaturalist.org/observations/96153679	49.9286	14.1202	FALSE	Czechia	St≈ôedoƒçesk√Ω	Beroun	Culicidae
97770751	2021-10-10	4891085	stana20	CC-BY-NC	https://www.inaturalist.org/observations/97770751	50.5985	13.5945	FALSE	Czechia	√östeck√Ω	Most	Culicidae
97887831	2021-10-11	4223136	malinaj	CC-BY-NC	https://www.inaturalist.org/observations/97887831	50.6647	14.0352	FALSE	Czechia	√östeck√Ω	√öst√≠ nad Labem	Culicidae
97982677	2021-10-12	4838053	mirek256	CC-BY-NC	https://www.inaturalist.org/observations/97982677	50.9044	14.6363	FALSE	Czechia	√östeck√Ω	Dƒõƒç√≠n	Culicidae
98476772	2021-10-17	2792154	martamumin	CC-BY-NC	https://www.inaturalist.org/observations/98476772	50.1399	13.9679	FALSE	Czechia	St≈ôedoƒçesk√Ω	Kladno	Culicidae
99689054	2021-10-29	4577779	margaritinka	CC-BY-NC	https://www.inaturalist.org/observations/99689054	49.2037	16.5955	FALSE	Czechia	Jihomoravsk√Ω	Brno	Culicidae
100892233	2021-11-11	4596540	hemala_vladimir	CC-BY	https://www.inaturalist.org/observations/100892233	49.2199	16.586	FALSE	Czechia	Jihomoravsk√Ω	Brno	Culicidae
100892394	2021-11-11	4596540	hemala_vladimir	CC-BY	https://www.inaturalist.org/observations/100892394	49.2199	16.586	FALSE	Czechia	Jihomoravsk√Ω	Brno	Culicidae
101570302	2021-11-14	2815035	danielasldkov		https://www.inaturalist.org/observations/101570302	48.9714	14.532	FALSE	Czechia	Jihoƒçesk√Ω	ƒåesk√© Budƒõjovice	Culicidae
101623221	2021-11-21	1586492	koccenka	CC-BY-NC	https://www.inaturalist.org/observations/101623221	50.3561	14.3505	FALSE	Czechia	√östeck√Ω	Litomƒõ≈ôice	Culicidae
105430928	2021-07-04	2509656	leosmutny	CC-BY-NC	https://www.inaturalist.org/observations/105430928	50.4902	15.5709	FALSE	Czechia	Kr√°lov√©hradeck√Ω	Jiƒç√≠n	Culicidae
116537296	2022-05-11	1513067	ajka	CC-BY-NC	https://www.inaturalist.org/observations/116537296	50.0434	14.7368	FALSE	Czechia	St≈ôedoƒçesk√Ω	Praha - v√Ωchod	Culicidae
116984021	2022-05-14	4830194	jakub_sehnal		https://www.inaturalist.org/observations/116984021	50.6454	13.834	FALSE	Czechia	√östeck√Ω	Teplice	Culicidae
118333107	2022-05-20	231737	deboas	CC0	https://www.inaturalist.org/observations/118333107	50.1422	14.4153	FALSE	Czechia	St≈ôedoƒçesk√Ω	Praha - z√°pad	Culicidae
118622822	2022-05-25	5694539	michala_menyhazova		https://www.inaturalist.org/observations/118622822	50.7602	14.254	FALSE	Czechia	√östeck√Ω	Dƒõƒç√≠n	Culicidae
119066229	2022-05-28	2761369	evapoza	CC-BY-NC	https://www.inaturalist.org/observations/119066229	50.2631	13.6896	FALSE	Czechia	√östeck√Ω	Louny	Culicidae
119852208	2022-06-02	3235445	csanalju	CC-BY-NC	https://www.inaturalist.org/observations/119852208	49.8184	12.648	FALSE	Czechia	Plze≈àsk√Ω	Tachov	Culicidae
123515245	2022-06-26	597365	stepans		https://www.inaturalist.org/observations/123515245	50.1408	14.2029	FALSE	Czechia	St≈ôedoƒçesk√Ω	Kladno	Culicidae
124708067	2022-07-02	1638600	peterkam	CC-BY-NC	https://www.inaturalist.org/observations/124708067	49.384	16.7726	FALSE	Czechia	Jihomoravsk√Ω	Blansko	Culicidae
126626312	2022-07-17	1807156	daczison	CC-BY	https://www.inaturalist.org/observations/126626312	49.8625	14.1221	FALSE	Czechia	St≈ôedoƒçesk√Ω	Beroun	Culicidae
126851425	2022-07-18	5512652	richard_bulva	CC-BY-NC	https://www.inaturalist.org/observations/126851425	48.9362	14.478	FALSE	Czechia	Jihoƒçesk√Ω	ƒåesk√© Budƒõjovice	Culicidae
127401825	2022-07-22	5267104	krabicka3693		https://www.inaturalist.org/observations/127401825	49.2129	14.6116	FALSE	Czechia	Jihoƒçesk√Ω	T√°bor	Culicidae
128179084	2022-07-27	2740886	amfidiscus		https://www.inaturalist.org/observations/128179084	49.1775	16.5717	FALSE	Czechia	Jihomoravsk√Ω	Brno	Aedes koreicus	F
130101950	2022-08-09	4728925	bed_kharzo	CC-BY-NC	https://www.inaturalist.org/observations/130101950	49.6253	16.7596	FALSE	Czechia	Pardubick√Ω	Svitavy	Culicidae
132530380	2022-08-27	4830194	jakub_sehnal		https://www.inaturalist.org/observations/132530380	50.6454	13.8339	FALSE	Czechia	√östeck√Ω	Teplice	Culicidae
132531579	2022-08-27	4830194	jakub_sehnal		https://www.inaturalist.org/observations/132531579	50.6454	13.8339	FALSE	Czechia	√östeck√Ω	Teplice	Culicidae
132818038	2022-08-28	2740886	amfidiscus		https://www.inaturalist.org/observations/132818038	49.1448	18.039	FALSE	Czechia	Zl√≠nsk√Ω	Zl√≠n	Culicidae
133312817	2022-09-02	1905401	kristynka	CC-BY-NC	https://www.inaturalist.org/observations/133312817	48.7804	16.6874	FALSE	Czechia	Jihomoravsk√Ω	B≈ôeclav	Culicidae
133621448	2022-09-04	3947957	tgamespi	CC0	https://www.inaturalist.org/observations/133621448	50.0828	14.559	TRUE	Czechia	Prague	Praha 11	Culicidae
133741157	2022-09-05	1766821	benake		https://www.inaturalist.org/observations/133741157	49.9716	14.5022	FALSE	Czechia	St≈ôedoƒçesk√Ω	Praha - z√°pad	Culicidae
135138130	2022-09-13	6151392	luca790		https://www.inaturalist.org/observations/135138130	50.5432	14.179	FALSE	Czechia	√östeck√Ω	Litomƒõ≈ôice	Aedes koreicus	F
135357487	2022-09-15	6009371	romanseb	CC-BY-NC	https://www.inaturalist.org/observations/135357487	49.2775	16.8461	TRUE	Czechia	Jihomoravsk√Ω	Vy≈°kov	Culicidae
139551964	2021-07-12	2404423	filipvyskocil	CC-BY-NC	https://www.inaturalist.org/observations/139551964	49.5155	17.2862	FALSE	Czechia	Olomouck√Ω	Olomouc	Culicidae
140545247	2022-10-30	1766821	benake		https://www.inaturalist.org/observations/140545247	49.9715	14.5026	FALSE	Czechia	St≈ôedoƒçesk√Ω	Praha - z√°pad	Culicidae
140852528	2022-11-02	4577779	margaritinka	CC-BY-NC	https://www.inaturalist.org/observations/140852528	49.1994	16.6963	FALSE	Czechia	Jihomoravsk√Ω	Brno	Culicidae
141000649	2022-11-02	1506635	martinvas	CC-BY-NC	https://www.inaturalist.org/observations/141000649	49.3039	17.085	FALSE	Czechia	Jihomoravsk√Ω	Vy≈°kov	Culicidae
144667920	2022-12-19	5028555	sselion	CC-BY-NC	https://www.inaturalist.org/observations/144667920	50.1981	14.8453	FALSE	Czechia	St≈ôedoƒçesk√Ω	Nymburk	Culicidae
147957824	2023-02-03	6405097	joskunka	CC-BY-NC	https://www.inaturalist.org/observations/147957824	50.1884	12.5584	FALSE	Czechia	Karlovarsk√Ω	Sokolov	Culicidae
160040374	2023-05-01	4574873	alcesevropsky	CC-BY-SA	https://www.inaturalist.org/observations/160040374	48.9522	14.3926	FALSE	Czechia	Cesk√© Budejovice	Jihocesk√Ω	Culicidae
164021210	2023-05-27	3559410	echidna	CC-BY-NC	https://www.inaturalist.org/observations/164021210	48.7874	14.783	FALSE	Czechia	Cesk√© Budejovice	Jihocesk√Ω	Culicidae
164376791	2023-05-29	6757872	ioanmasec	CC-BY-NC	https://www.inaturalist.org/observations/164376791	50.0594	14.5099	FALSE	Czechia	Praha 10	Prague	Culicidae
165502964	2023-06-03	4167971	kubaz	CC-BY-NC	https://www.inaturalist.org/observations/165502964	49.405	14.6135	FALSE	Czechia	T√°bor	Jihocesk√Ω	Culicidae
169116281	2023-06-12	394132	helik7	CC-BY-NC	https://www.inaturalist.org/observations/169116281	50.043	15.7543	FALSE	Czechia	Pardubice	Pardubick√Ω	Culicidae
169231167	2023-06-24	231737	deboas	CC0	https://www.inaturalist.org/observations/169231167	50.1819	14.7831	FALSE	Czechia	Nymburk	Stredocesk√Ω	Culicidae
169439383	2023-06-25	1476120	opisska	CC-BY	https://www.inaturalist.org/observations/169439383	50.0464	14.6022	FALSE	Czechia	Praha 22	Prague	Culicidae
172185537	2023-07-10	1586492	koccenka	CC-BY-NC	https://www.inaturalist.org/observations/172185537	50.3561	14.3505	FALSE	Czechia	Litomerice	√östeck√Ω	Culicidae
178247710	2023-08-13	2798683	eeuforiee	CC-BY	https://www.inaturalist.org/observations/178247710	48.9755	16.8623	FALSE	Czechia	Breclav	Jihomoravsk√Ω	Culicidae
178975989	2023-08-18	6685235	andrej_funk_praha	CC-BY-NC	https://www.inaturalist.org/observations/178975989	50.038	14.7293	FALSE	Czechia	Praha - v√Ωchod	Stredocesk√Ω	Culicidae
179711095	2023-08-16	5691431	marinolinic	CC-BY	https://www.inaturalist.org/observations/179711095	50.0893	14.4416	FALSE	Czechia	Praha 1	Prague	Culicidae
180825749	2023-08-29	4337836	pavlina17		https://www.inaturalist.org/observations/180825749	49.3093	16.6138	FALSE	Czechia	Blansko	Jihomoravsk√Ω	Aedes japonicus	F
181905228	2023-09-05	3514578	svist	CC-BY-NC	https://www.inaturalist.org/observations/181905228	49.4694	16.6819	TRUE	Czechia	Blansko	Jihomoravsk√Ω	Culicidae
182074273	2023-09-06	4660860	grus		https://www.inaturalist.org/observations/182074273	49.0253	16.5158	TRUE	Czechia	Brno	Jihomoravsk√Ω	Culicidae
182483779	2023-09-09	1506635	martinvas	CC-BY-NC	https://www.inaturalist.org/observations/182483779	49.0942	16.6017	FALSE	Czechia	Brno-Venkov	Jihomoravsk√Ω	Culicidae
183533898	2023-09-16	1506635	martinvas	CC-BY-NC	https://www.inaturalist.org/observations/183533898	49.266	16.9796	FALSE	Czechia	Vy¬ökov	Jihomoravsk√Ω	Culicidae
184900228	2023-09-18	6613614	tadeas_fabel		https://www.inaturalist.org/observations/184900228	50.7845	14.15	FALSE	Czechia	Dec√≠n	√östeck√Ω	Culicidae
185705920	2023-10-01	6613490	anna_zrustova	CC-BY-NC	https://www.inaturalist.org/observations/185705920	50.7714	14.3491	FALSE	Czechia	Dec√≠n	√östeck√Ω	Culicidae
185706080	2023-10-01	6613620	matyas_derenin	CC-BY-NC	https://www.inaturalist.org/observations/185706080	50.7714	14.3491	FALSE	Czechia	Dec√≠n	√östeck√Ω	Culicidae
186053806	2023-10-03	5512652	richard_bulva	CC-BY-NC	https://www.inaturalist.org/observations/186053806	48.9362	14.478	FALSE	Czechia	Cesk√© Budejovice	Jihocesk√Ω	Culicidae
187271985	2023-10-12	990223	andreas46	CC-BY	https://www.inaturalist.org/observations/187271985	48.9781	14.4564	FALSE	Czechia	Cesk√© Budejovice	Jihocesk√Ω	Culicidae
187416485	2023-10-13	7272250	danecek69		https://www.inaturalist.org/observations/187416485	50.7725	14.2128	FALSE	Czechia	Dec√≠n	√östeck√Ω	Culicidae
188352253	2023-10-21	7528297	tomas46241		https://www.inaturalist.org/observations/188352253	50.0928	16.7855	FALSE	Czechia	√öst√≠ nad Orlic√≠	Pardubick√Ω	Culicidae
189870992	2023-11-03	5512652	richard_bulva	CC-BY-NC	https://www.inaturalist.org/observations/189870992	48.9361	14.4781	FALSE	Czechia	Cesk√© Budejovice	Jihocesk√Ω	Culicidae
191260181	2023-11-17	1506635	martinvas	CC-BY-NC	https://www.inaturalist.org/observations/191260181	49.2955	17.0128	FALSE	Czechia	Vy¬ökov	Jihomoravsk√Ω	Culicidae
193162168	2023-06-07	4130179	jmoravec	CC-BY-NC	https://www.inaturalist.org/observations/193162168	50.0638	14.3451	FALSE	Czechia	Praha 5	Prague	Aedes japonicus	F
221149343	2023-10-29	6045052	pavel_matula		https://www.inaturalist.org/observations/221149343	49.2686	15.4267	FALSE	Czechia	Jihlava	Kraj Vysocina	Culicidae
1620135	2015-06-11	4859	dhobern	CC0	http://www.inaturalist.org/observations/1620135	55.7223	12.5028	FALSE	Denmark	Hovedstaden	Gladsaxe	Culicidae
6951757	2017-07-05	5995	kcopas	CC0	https://www.inaturalist.org/observations/6951757	55.78	12.4678	FALSE	Denmark	Hovedstaden	Lyngby-Taarb√¶k	Culicidae
7323157	2017-08-02	164735	belyykit	CC-BY-NC	https://www.inaturalist.org/observations/7323157	56.06	12.5537	FALSE	Denmark	Hovedstaden	Helsing√∏r	Culicidae
7511983	2017-08-13	4859	dhobern	CC0	https://www.inaturalist.org/observations/7511983	55.7253	12.5183	FALSE	Denmark	Hovedstaden	K√∏benhavn	Culicidae
7553264	2017-08-19	5995	kcopas	CC0	https://www.inaturalist.org/observations/7553264	55.78	12.4679	FALSE	Denmark	Hovedstaden	Lyngby-Taarb√¶k	Culicidae
9325877	2018-01-01	147130	oskarlphansen	CC-BY	https://www.inaturalist.org/observations/9325877	56.2266	10.5745	FALSE	Denmark	Midtjylland	Syddjurs	Culicidae
13419507	2018-06-14	5995	kcopas	CC0	https://www.inaturalist.org/observations/13419507	55.78	12.4678	FALSE	Denmark	Hovedstaden	Lyngby-Taarb√¶k	Culicidae
13602053	2018-06-20	5995	kcopas	CC0	https://www.inaturalist.org/observations/13602053	55.7794	12.4691	FALSE	Denmark	Hovedstaden	Lyngby-Taarb√¶k	Culicidae
[truncated: 13,836 more rows]

## Sheet: Table S2 Summary data
Country	Date downloaded	Culicidae records	Aedes aegypti	susp A. aegypti	Aedes albopictus	suspected Aedes albopictus	Aedes japonicus	suspected Aedes japonicus	Aedes japonicus/koreicus	Aedes koreicus	suspected Aedes koreicus	TOTAL confirmed IAS	% Mosquitoes	TOTAL IAS (confirmed+susp)	% Mosquitoes
Albania	2024-10-07	53	0	0	4	4	0	0	0	0	0	4	0.0754717	8	0.150943
Algeria	2024-10-07	68	0	0	14	2	0	0	0	0	0	14	0.205882	16	0.235294
Andorra	2024-10-07	0	0	0	0	0	0	0	0	0	0	0	-	0	-
Armenia	2024-11-26	1	0	0	0	0	0	0	0	0	0	0	0	0	0
Austria	2024-10-07	1204	0	0	31	2	170	25	2	1	0	204	0.169435	231	0.19186
Azerbaijan	2024-11-26	4	0	0	0	0	0	0	0	0	0	0	0	0	0
Belarus	2024-10-08	80	0	0	0	0	0	0	0	0	0	0	0	0	0
Belgium	2024-10-07	197	0	0	1	0	0	1	0	0	0	1	0.00507614	2	0.0101523
Bosnia & Herzegovina	2024-10-08	11	0	0	6	0	0	0	0	0	0	6	0.545455	6	0.545455
Bulgaria	2024-10-08	67	0	0	17	3	0	0	0	0	0	17	0.253731	20	0.298507
Croatia	2024-10-09	136	0	0	48	4	2	0	0	0	0	50	0.367647	54	0.397059
Cyprus	2024-10-08	23	0	0	1	5	0	0	0	0	0	1	0.0434783	6	0.26087
Czechia	2024-10-08	152	0	0	0	0	2	0	0	2	0	4	0.0263158	4	0.0263158
Denmark	2024-10-08	408	0	0	0	0	0	0	0	0	0	0	0	0	0
Egypt	2024-10-08	18	0	0	0	0	0	0	0	0	0	0	0	0	0
Estonia	2024-10-08	33	0	0	0	0	0	0	0	0	0	0	0	0	0
Faroe Islands	2024-10-08	0	0	0	0	0	0	0	0	0	0	0	-	0	-
Finland	2024-10-10	497	0	0	0	0	0	0	0	0	0	0	0	0	0
France	2024-11-06	1906	0	0	478	102	9	1	0	0	0	487	0.255509	590	0.309549
Georgia	2023-10-09	23	0	0	7	3	0	0	0	0	0	7	0.304348	10	0.434783
Germany	2024-10-31	1700	0	0	15	6	115	12	12	5	0	147	0.0864706	165	0.0970588
Gibraltar	2024-10-08	2	0	0	1	0	0	0	0	0	0	1	0.5	1	0.5
Greece	2024-10-10	241	0	0	48	22	0	0	0	0	0	48	0.19917	70	0.290456
Greenland	2024-10-09	20	0	0	0	0	0	0	0	0	0	0	0	0	0
Hungary	2024-10-24	384	0	0	7	3	4	0	4	30	0	45	0.117188	48	0.125
Iceland	2024-10-08	0	0	0	0	0	0	0	0	0	0	0	-	0	-
Ireland	2024-10-08	41	0	0	0		0	0	0	0	0	0	0	0	0
Israel	2024-10-09	101	0	0	36	3	0	0	0	0	0	36	0.356436	39	0.386139
Italy	2024-10-25	1466	0	0	462	81	0	0	5	19	1	486	0.331514	568	0.387449
Jordan	2024-10-09	5	0	0	0	0	0	0	0	0	0	0	0	0	0
Kosovo	2024-10-09	16	0	0	0	0	0	0	0	0	0	0	0	0	0
Latvia	2024-10-09	30	0	0	0	0	0	0	0	0	0	0	0	0	0
Lebanon	2024-10-09	5	0	0	1	0	0	0	0	0	0	1	0.2	1	0.2
Libya	2024-10-08	0	0	0	0	0	0	0	0	0	0	0	-	0	-
Liechtenstein	2024-10-08	1	0	0	0	0	0	0	0	0	0	0	0	0	0
Lithuania	2024-10-11	125	0	0	0	0	0	0	0	0	0	0	0	0	0
Luxembourg	2024-10-10	72	0	0	0	0	5	0	0	0	0	5	0.0694444	5	0.0694444
Malta	2024-10-09	10	0	0	2	0	0	0	0	0	0	2	0.2	2	0.2
Moldova	2024-10-09	12	0	0	0	0	0	0	0	0	0	0	0	0	0
Monaco	2024-11-08	1	0	0	0	0	0	0	0	0	0	0	0	0	0
Montenegro	2024-10-09	10	0	0	4	0	0	0	0	0	0	4	0.4	4	0.4
Morocco	2024-10-09	17	0	0	0	0	0	0	0	0	0	0	0	0	0
Netherlands	2024-10-24	322	0	0	0	0	0	0	1	0	0	1	0.00310559	1	0.00310559
North Macedonia	2024-10-09	7	0	0	4	0	0	0	0	0	0	4	0.571429	4	0.571429
Norway	2024-10-11	54	0	0	0	0	0	0	0	0	0	0	0	0	0
Palestinian Territories	2024-10-09	6	0	0	1	0	0	0	0	0	0	1	0.166667	1	0.166667
Poland	2024-10-24	330	0	0	0	0	6	1	1	0	0	7	0.0212121	8	0.0242424
Portugal	2024-10-24	552	15	3	14	2	0	0	0	0	0	29	0.0525362	34	0.0615942
Romania	2024-10-11	67	0	0	16	2	1	0	0	0	0	17	0.253731	19	0.283582
Russia	2024-11-08	1801	0	0	14	3	0	0	0	1	0	15	0.00832871	18	0.00999445
San Marino	2024-10-08	0	0	0	0	0	0	0	0	0	0	0	-	0	-
Serbia	2024-10-11	40	0	0	4	0	0	0	0	0	0	4	0.1	4	0.1
Slovakia	2024-10-11	41	0	0	0	0	1	0	0	0	0	1	0.0243902	1	0.0243902
Slovenia	2024-10-14	54	0	0	9	1	1	2	0	0	0	10	0.185185	13	0.240741
Spain	2024-10-25	1213	1	0	277	57	4	1	0	0	0	282	0.232481	340	0.280297
Sweden	2024-10-23	259	0	0	0	0	0	0	0	0	0	0	0	0	0
Switzerland	2024-10-23	269	0	0	32	3	52	11	0	0	0	84	0.312268	98	0.364312
Syria	2024-10-09	9	0	0	1	0	0	0	0	0	0	1	0.111111	1	0.111111
Tunisia	2024-10-09	7	0	0	1	0	0	0	0	0	0	1	0.142857	1	0.142857
Turkey	2024-10-14	108	0	0	24	7	0	0	0	0	0	24	0.222222	31	0.287037
Ukraine	2024-10-14	524	0	0	2	0	1	0	0	0	0	3	0.00572519	3	0.00572519
United Kingdom	2024-10-08	1032	0	0	0	0	0	0	0	0	0	0	0	0	0
		15835	16	3	1582	315	373	54	25	58	1	2054		2427
												0.129713		0.153268
